# Supplementary material for: The influence of forest types including native and non‐native tree species on soil macrofauna depends on site conditions
Source: Ecol Evol. 2024 Sep 18;14(9):e70311. doi: 10.1002/ece3.70311 (PMC11410562; doi:10.1002/ece3.70311)
Supplement: Supplementary file 2 — Data S2. [file ECE3-14-e70311-s001.zip]

Archive with 12 entries (12 files):
- animals2.csv
- env.rds
- litter.csv
- Macrofauna.csv
- Macrofauna_Raw_Data.docx
- mesofaunabiomass.csv
- Species_Guilds.csv
- Stable_Isotope_Raw_Data.docx
- Wenglein_et_al_Community_Guild_skript.R
- Wenglein_et_al_R_code.docx
- Wenglein_et_al_si_div.R
- Wenglein_et_al_si_guild_metrics_skript.R
