# Supplementary material for: The influence of forest types including native and non‐native tree species on soil macrofauna depends on site conditions
Source: Ecol Evol. 2024 Sep 18;14(9):e70311. doi: 10.1002/ece3.70311 (PMC11410562; doi:10.1002/ece3.70311)
Supplement: Supplementary file 2 — Data S2. [file ECE3-14-e70311-s001.zip › animals2.csv]

Analysis		Sample	Guild	weight	restweight	totalweight	delta 15N	ATOM %	N amount	N concentration	delta 13C	ATOM %	C amount	C concentration	Feeding
29904	10	4_3-3_L2_Habrocerus_capillaricornis	secondary	0.211		0.211	-2.397	0.365428	19.98	9.47	-26.79	107.638	108.02	51.19	predator
29905	11	5_4-3_A2_Habrocerus_capillaricornis	secondary	0.201		0.201	-1.814	0.365641	23.86	11.87	-22.99	108.041	101.21	50.35	predator
29906	12	6_7-4_L1_Habrocerus_capillaricornis	secondary	0.18		0.18	-2.889	0.365248	21.18	11.77	-24.86	107.842	93	51.67	predator
29907	13	7_1-4_L2_Otiorhynchus_sp	secondary	0.711	2.493	3.204	-2.129	0.365526	67.39	9.48	-25.49	107.776	349.19	49.11	phytophag
29908	14	8_4-5_L2_Atheta_sp	predator	0.11		0.11	-0.849	0.365993	11.89	10.81	-26.06	107.715	59.1	53.73	saprophagous
29909	15	9_6-3_L2_Atheta_sp	predator	0.116		0.116	0.523	0.366494	14.17	12.21	-24.98	107.829	65.88	56.8	saprophagous
29910	16	11_8-3_A2_Othius_punctulatus	secondary	0.756	2.475	3.231	-0.148	0.366249	83.9	11.1	-25.29	107.796	377.52	49.94	predator
29911	17	12_2-4_A1_Othius_punctulatus	secondary	0.417		0.417	1.245	0.366757	49.57	11.89	-25.15	107.811	200.87	48.17	predator
29912	18	13_4-1_A1_Othius_punctulatus	secondary	0.432		0.432	1.466	0.366838	46.87	10.85	-27.26	107.588	220.51	51.04	predator
29913	19	14_5-5_L2_Strophosoma_sp	predator	0.779	2.902	3.681	-1.523	0.365747	86.4	11.09	-26.22	107.699	374.77	48.11	phytophag
29916	22	15_7-1_L2_Strophosoma_sp	predator	0.449	2.79	3.239	0.568	0.36651	49.25	10.97	-25.04	107.823	216.26	48.17	phytophag
29917	23	16_2-3_L1_Strophosoma_sp	predator	1.006	2.813	3.819	2.258	0.367127	123.65	12.29	-26.75	107.642	447.7	44.5	phytophag
29918	24	17_2-4_L1_Pella_laticollis	secondary	0.11		0.11	-1.551	0.365737	12.11	11.01	-26.12	107.709	57.59	52.36	saprophagous
29919	25	18_7-1_L2_Notiophilus_bigutattus	secondary	0.764	1.08	1.844	-0.838	0.365997	93.74	12.27	-27.06	107.609	365.26	47.81	predator
29920	26	19_8-5_L2_Notiophilus_bigutattus	secondary	0.945	1.175	2.12	-4.311	0.364729	110.25	11.67	-27.93	107.517	456.38	48.29	predator
29921	27	20_2-5_A1_Notiophilus_bigutattus	secondary	0.979	0.888	1.867	-2.639	0.36534	110.98	11.34	-28.49	107.458	469.51	47.96	predator
29922	28	21_3-3_L2_Loricera_pilicornis	predator	0.785	4.357	5.142	7.479	0.369032	82.53	10.51	-28.88	107.416	400.66	51.04	predator
29923	29	22_3-2_A1_Agriotes_acuminatus	secondary	0.611	1.084	1.695	0.497	0.366484	73.92	12.1	-26.56	107.662	290.4	47.53	phytophag
29924	30	23_4-1_L1_Raphirus_sp	secondary	0.817	4.081	4.898	0.442	0.366464	91.15	11.16	-27.63	107.548	404.1	49.46	omnivore
29925	31	24_4-1_L1_Lordithon_sp	primary	0.408		0.408	-3.02	0.365201	45.08	11.05	-31.97	107.089	199.6	48.92	omnivore
29928	34	26_4-1_A1_Habrocerus_sp	secondary	0.184		0.184	-2.442	0.365412	19.16	10.41	-26.74	107.643	90.56	49.22	omnivore
29929	35	27_4-5_L1_Acalles_sp	predator	0.553		0.553	0.243	0.366392	60.23	10.89	-31.14	107.176	262.94	47.55	phytophag
29930	36	28_6-3_A2_Gabrius_sp	secondary	0.547		0.547	-0.486	0.366126	54.51	9.96	-25.64	10.776	256.64	46.92	omnivore
29931	37	29_6-5_A2_Gabrius_sp	secondary	0.23		0.23	1.512	0.366855	26.81	11.66	-23.97	107.937	116.45	50.63	omnivore
29932	38	30_4-1_A1_Gabrius_sp	secondary	0.761		0.761	0.556	0.366506	88.66	11.65	-27.59	107.553	372.78	48.99	omnivore
29933	39	34_7-5_L2_Atrectus_affinis	predator	0.374		0.374	-0.729	0.366037	43.6	11.66	-24.92	107.835	181.28	48.47	omnivore
29934	40	35_4-5_L1_Atrectus_affinis	predator	0.477		0.477	1.13	0.366715	55.8	11.7	-25.72	107.752	227.15	47.62	omnivore
29935	41	36_5-3_L1_Atrectus_affinis	predator	0.846	3.061	3.907	0.213	0.366381	99.29	11.74	-24.97	107.831	405.88	47.98	omnivore
29936	42	37_5-5_A1_Dalopius_marginatus	predator	0.753	1.127	1.88	2.592	0.367249	89.02	11.82	-24.32	1.079	382.99	50.86	predator
29937	43	38_4-5_A1_Dalopius_margniatus	predator	0.655	2.78	3.435	1.57	0.366876	64.73	9.88	-26.39	107.681	350.81	53.56	predator
29940	46	39_4-4_A1_Dalopius_margniatus	predator	0.866	1.981	2.847	3.68	0.367646	84.88	9.8	-24.84	107.845	487.13	56.25	predator
29941	47	42_8-1_L2_Eusphalerum_sp	secondary	0.287		0.287	-2.79	0.365285	35.64	12.42	-25.22	107.804	139.71	48.68	predator
29942	48	43_5-4_L1_Bisnius_sp	predator	0.492		0.492	-0.563	0.366097	57.39	11.66	-24.74	107.855	242.59	49.31	omnivore
29943	49	44_2-3_L2_Bisnius_sp	predator	0.441		0.441	2.594	0.367249	50.76	11.51	-25.15	107.811	221.16	50.15	omnivore
29944	50	45_7-5_L1_Neobisnius_sp	predator	0.241		0.241	-1.803	0.365645	27.32	11.34	-26.45	107.673	121.02	50.22	omnivore
29945	51	46_7-3_L1_Neobisnius_sp	predator	0.38		0.38	2.015	0.367038	45.49	11.97	-26.18	107.703	185.25	48.75	omnivore
29946	52	47_6-3_L2_Neobisnius_sp	predator	0.227		0.227	1.403	0.366815	26.75	11.78	-25.01	107.826	114.65	50.51	omnivore
29947	53	49_3-4_L2_Microsaurus_sp	predator	0.299		0.299	6.861	0.368807	35.53	11.88	-26.06	107.715	146.94	49.14	predator
29948	54	51_6-5_L1_Ampedus_rufipennis	secondary	0.889	6.091	6.98	-2.161	0.365514	111.35	12.53	-25.64	10.776	427.64	48.1	phytophag
29949	55	52_7-5_L1_Phymatura_sp	predator	0.113		0.113	-2.947	0.365227	14.05	12.43	-26.07	107.714	62.91	55.67	predator
30007	6	53_2-1_L1_Olophrum_sp	secondary	0.265		0.265	-1.406	0.36579	30.59	11.54	-25.98	1.077.230	128.78	48.6	predator
30008	7	54_4-2_L2_Olophrum_sp	secondary	0.155		0.155	-1.936	0.365596	17.31	11.17	-26.07	1.077.139	76.42	49.31	predator
30009	8	55_6-5_L2_Heterothops_dissimilis	predator	0.301		0.301	0.014	0.366308	35.84	11.91	-24.12	1.079.175	142.12	47.22	predator
30010	9	56_5-5_L2_Heterothops_dissimilis	predator	0.229		0.229	2.245	0.367122	26.38	11.52	-27.25	1.075.903	111.07	48.5	predator
30011	10	57_8-4_A2_Athous_subfucus	secondary	0.715	2.48	3.195	0.134	0.366352	89.25	12.48	-24.24	1.079.050	326.26	45.63	phytophag
30012	11	58_7-4_A2_Athous_subfucus	secondary	0.945	3.603	4.548	-0.055	0.366283	108.75	11.51	-25.85	1.077.370	474.01	50.16	phytophag
30013	12	61_1-3_L2_Trichoniscus_pusillus	secondary	0.205		0.205	-1.31	0.365825	19.98	9.75	-25.14	1.078.114	83.39	40.68	saprophagous
30014	13	62_2-4_A2_Trichoniscus_pusillus	secondary	0.14		0.14	-0.793	0.366013	14.5	10.36	-25.79	1.077.434	60.44	43.17	saprophagous
30015	14	63_3-1_L2_Trichoniscus_pusillus	secondary	0.243		0.243	-0.192	0.366233	19.22	7.91	-25.21	1.078.038	81.13	33.39	saprophagous
30016	15	64_3-2_A2_Trichoniscus_pusillus	secondary	0.277		0.277	-0.145	0.36625	21.63	7.81	-24.94	1.078.325	90.34	32.61	saprophagous
30019	18	65_4-2_A2_Trichoniscus_pusillus	secondary	0.166		0.166	-1.047	0.365921	14.23	8.57	-25.61	1.077.620	63.59	38.31	saprophagous
30020	19	66_4-3_L2_Trichoniscus_pusillus	secondary	0.126		0.126	-1.724	0.365674	11.21	8.9	-24.82	1.078.441	49.55	39.32	saprophagous
30021	20	67_5-1_L2_Trichoniscus_pusillus	secondary	0.214		0.214	2.159	0.367091	19.49	9.11	-24.71	1.078.558	84.35	39.41	saprophagous
30022	21	68_5-4_L2_Trichoniscus_pusillus	secondary	0.262		0.262	-2.149	0.365519	20.98	8.01	-24	1.079.300	87.91	33.56	saprophagous
30023	22	69_5-5_L2_Trichoniscus_pusillus	secondary	0.147		0.147	0.147	0.366356	10.69	7.27	-25.86	1.077.354	49.93	33.96	saprophagous
30024	23	70_6-1_L2_Trichoniscus_pusillus	secondary	0.145		0.145	-1.372	0.365802	11.81	8.15	-24.94	1.078.323	55.06	37.97	saprophagous
30025	24	71_6-3_L2_Trichoniscus_pusillus	secondary	0.139		0.139	-1.236	0.365852	11.24	8.09	-24.07	1.079.231	49.92	35.91	saprophagous
30026	25	72_8-1_L2_Trichoniscus_pusillus	secondary	0.276		0.276	-0.82	0.366004	20.75	7.52	-24.14	1.079.158	89.57	32.45	saprophagous
30027	26	73_8-3_L2_Trichoniscus_pusillus	secondary	0.312		0.312	-1.882	0.365616	27.09	8.68	-25.84	1.077.377	113.89	36.5	saprophagous
30028	27	74_1-2_L1_Trichoniscus_pusillus	secondary	0.224		0.224	-1.268	0.36584	17.48	7.8	-25.47	1.077.760	79.99	35.71	saprophagous
30031	30	75_2-3_L1_Trichoniscus_pusillus	secondary	0.252		0.252	-2.064	0.36555	22.16	8.8	-25.52	1.077.709	92.56	36.73	saprophagous
30032	31	76_3-3_A1_Trichoniscus_pusillus	secondary	0.192		0.192	-0.828	0.366001	17.15	8.93	-25.24	1.078.007	72.13	37.57	saprophagous
30033	32	77_4-1_A2_Trichoniscus_pusillus	secondary	0.321		0.321	0.409	0.366452	25.65	7.99	-25.45	1.077.784	112.28	34.98	saprophagous
30034	33	78_4-5_L1_Trichoniscus_pusillus	secondary	0.242		0.242	-1.558	0.365734	21.2	8.76	-27.07	1.076.092	88.09	36.4	saprophagous
30035	34	79_5-2_L1_Trichoniscus_pusillus	secondary	0.179		0.179	-0.042	0.366288	15.42	8.61	-24.64	1.078.628	67.32	37.61	saprophagous
30036	35	80_6-1_L2_Oniscus_asellus	primary	0.961	7.98	8.941	-7.29	0.363642	53.93	5.61	-26.62	1.076.561	270.16	28.11	saprophagous
30037	36	81_6-3_L2_Oniscus_asellus	primary	0.41		0.41	-2.9	0.365244	32.59	7.95	-25.04	1.078.220	153.05	37.33	saprophagous
30038	37	82_8-3_L2_Oniscus_asellus	primary	0.997	10.694	11.691	-4.988	0.364483	52.99	5.32	-24.44	1.078.845	297.75	29.86	saprophagous
30039	38	83_4-1_L1_Oniscus_asellus	primary	0.795	11.668	12.463	-4.102	0.364806	40.6	5.11	-25.73	1.077.497	216.51	27.23	saprophagous
30040	39	84_5-1_L2_Armadillidium_vulgare	primary	0.972		0.972	-1.048	0.365921	73.79	7.59	-26.88	1.076.287	330.82	34.03	saprophagous
30043	42	85_5-5_L2_Armadillidium_vulgare	primary	0.754	0.837	1.591	-1.744	0.365666	36.68	4.86	-28.38	1.074.718	241.12	31.98	saprophagous
30044	43	86_8-1_L2_Armadillidium_vulgare	primary	0.658	0.676	1.334	-5.212	0.364401	45.04	6.84	-25.69	1.077.534	199.75	30.36	saprophagous
30045	44	87_8-2_L2_Armadillidium_vulgare	primary	0.632	0.608	1.24	-5.94	0.364135	53.81	8.51	-27.23	1.075.925	227.21	35.95	saprophagous
30046	45	88_8-4_L2_Armadillidium_vulgare	primary	0.978	1.888	2.866	-5.082	0.364448	60.85	6.22	-25.18	1.078.071	277.02	28.32	saprophagous
30047	46	89_1-3_B1_Julus_scandinavius	secondary	0.838	13.711	14.549	-1.898	0.36561	43.32	5.17	-24.55	1.078.730	239.77	28.61	decomposer
30048	47	90_5-2_B1_Julus_scandinavius	secondary	0.403		0.403	-0.618	0.366078	28.48	7.07	-24.44	1.078.844	129.45	32.12	decomposer
30049	48	91_3-1_L1_Mycogena_germanica	primary	0.626	0.615	1.241	-0.159	0.366245	51.51	8.23	-25.19	1.078.055	200.17	31.98	decomposer
30050	49	92_3-3_A2_Glomeris_marginata	primary	0.729		0.729	-3.871	0.36489	35.16	4.82	-24.26	1.079.035	183.27	25.14	decomposer
30051	50	93_4-1_L1_Glomeris_marginata	primary	0.542		0.542	-5.612	0.364255	32.66	6.03	-25.48	1.077.750	150.28	27.73	decomposer
30052	51	94_4-4_A1_Glomeris_marginata	primary	0.996	0.637	1.633	-4.629	0.364613	64.81	6.51	-28.41	1.074.690	302.23	30.34	decomposer
30055	54	182_5-3_A1_Schendyla_nemorensis	predator	0.227		0.227	0.468	0.366474	30.1	13.26	-24.53	1.078.748	114.89	50.61	predator
30056	55	183_5-4_A1_Schendyla_nemorensis	predator	0.143		0.143	0.799	0.366594	18.7	13.08	-23.81	1.079.502	71.75	50.17	predator
30057	56	184_5-5_L1_Schendyla_nemorensis	predator	0.963	0.048	1.011	1.754	0.366943	122.75	12.75	-26.17	1.077.030	445.56	46.27	predator
30058	57	185_7-1_B1_Schendyla_nemorensis	predator	0.484		0.484	1.517	0.366856	59.79	12.35	-25.2	1.078.044	220.69	45.6	predator
30059	58	186_7-2_B1_Schendyla_nemorensis	predator	0.421		0.421	2.098	0.367069	55.18	13.11	-24.59	1.078.683	190.63	45.28	predator
30060	59	187_7-3_A1_Schendyla_nemorensis	predator	0.619		0.619	2.298	0.367141	65.89	10.64	-26.21	1.076.991	302.57	48.88	predator
30061	60	188_8-1_L1_Schendyla_nemorensis	predator	0.176		0.176	1.362	0.3668	23.5	13.35	-23.42	1.079.904	83.81	47.62	predator
30062	61	189_8-2_B1_Schendyla_nemorensis	predator	0.4		0.4	1.768	0.366948	53.32	13.33	-24.5	1.078.778	182.54	45.63	predator
30063	62	190_8-4_B1_Schendyla_nemorensis	predator	0.368		0.368	0.622	0.36653	47.11	12.8	-23.93	1.079.376	164.61	44.73	predator
30064	63	191_8-5_B1_Schendyla_nemorensis	predator	0.147		0.147	0.686	0.366553	18.59	12.64	-23.67	1.079.645	72.65	49.42	predator
30067	66	192_2-1_B2_Schendyla_nemorensis	predator	0.422		0.422	3.477	0.367572	51.68	12.25	-24.76	1.078.508	189.25	44.85	predator
30068	67	193_4-3_B2_Schendyla_nemorensis	predator	0.966		0.966	0.581	0.366515	123.22	12.76	-25.57	1.077.660	438.93	45.44	predator
30069	68	194_6-4_B2_Schendyla_nemorensis	predator	0.38		0.38	-0.083	0.366273	42.65	11.22	-25.25	1.077.999	184.87	48.65	predator
30070	69	198_8-2_A1_Geophilus_truncorum	predator	0.333		0.333	1.334	0.36679	17.61	5.29	-24.27	1.079.020	67.69	20.33	predator
30071	70	199_8-3_B1_Geophilus_truncorum	predator	0.126		0.126	-1.499	0.365756	16.62	13.19	-24.06	1.079.240	63.52	50.42	predator
30072	71	200_8-4_A1_Geophilus_truncorum	predator	0.116		0.116	-0.334	0.366181	15.2	13.11	-24.17	1.079.128	59.79	51.54	predator
30073	72	201_8-5_A1_Geophilus_truncorum	predator	0.454		0.454	-0.176	0.366239	57.95	12.76	-23.08	1.080.269	205.51	45.27	predator
30074	73	202_1-4_L2_Geophilus_truncorum	predator	0.109		0.109	2.755	0.367308	14.9	13.67	-24.15	1.079.148	57.9	53.12	predator
30075	74	203_5-5_A2_Geophilus_truncorum	predator	0.205		0.205	2.727	0.367298	27.33	13.33	-23.68	1.079.640	102.85	50.17	predator
30076	75	204_1-3_L1_Lithobius_melanops	predator	0.395		0.395	0.44	0.366463	41.38	10.48	-25.24	1.078.005	180.5	45.7	predator
30079	78	205_2-3_A1_Lithobius_melanops	predator	0.67	1.342	2.012	-0.691	0.366051	81.91	12.23	-26.2	107.701	295.65	44.13	predator
30080	79	206_4-1_L1_Lithobius_melanops	predator	0.924	1.645	2.569	-0.903	0.365973	122.25	13.23	-25.9	107.731	423.74	45.86	predator
30081	80	207_4-3_A1_Lithobius_melanops	predator	0.459	3.349	3.808	-0.252	0.366211	58.93	12.84	-25.06	107.819	208.51	45.43	predator
30082	81	208_4-4_L1_Lithobius_melanops	predator	0.626	8.396	9.022	-0.002	0.366302	75.02	11.98	-24.6	107.867	269.39	43.03	predator
30083	82	209_4-1_A1_Lithobius_lapidicola	predator	0.482	2.234	2.716	-0.975	0.365947	62.48	12.96	-26.63	107.655	215.41	44.69	predator
30084	83	210_6-3_L1_Lithobius_lapidicola	predator	0.776		0.776	-1.131	0.36589	106.16	13.68	-24.86	107.841	353.12	45.51	predator
30085	84	211_5-5_L1_Lithobius_lapidicola	predator	0.481		0.481	-0.274	0.366203	65.18	13.55	-28.44	107.466	217.9	45.3	predator
30086	85	212_4-1_A1_Lithobius_muticus	predator	0.856		0.856	-1.945	0.365593	115.12	13.45	-26.65	107.653	386.4	45.14	predator
30087	86	213_5-3_L1_Lithobius_muticus	predator	0.724	2.805	3.529	-0.854	0.365991	98.36	13.59	-23.69	107.963	322.7	44.57	predator
30088	87	214_5-5_A1_Lithobius_muticus	predator	0.63	1.132	1.762	1.22	0.366748	86.26	13.69	-25.58	107.765	287.16	45.58	predator
30091	90	215_7-4_L1_Lithobius_muticus	predator	0.426	3.303	3.729	-1.865	0.365622	54.85	12.88	-25.26	107.799	198.37	46.57	predator
30092	91	216_5-2_B1_Cryptops_hortensis	predator	0.379		0.379	3.628	0.367627	48.55	12.81	-22.98	108.037	169.13	44.62	predator
30093	92	217_6-2_L2_Lithobius_agilis	predator	0.5		0.5	-1.457	0.365771	67.18	13.44	-24.23	107.907	225.83	45.17	predator
30094	93	218_7-4_L1_Lithobius_erythrocephalus	predator	0.35		0.35	-0.854	0.365991	46.49	13.28	-24.52	107.876	159.76	45.65	predator
30095	94	219_2-2_L2_Lithobius_erythrocephalus	predator	0.401		0.401	-0.039	0.366289	52.11	13	-24.97	107.829	181.54	45.27	predator
30096	95	220_4-4_L2_Lithobius_erythrocephalus	predator	0.805		0.805	0.032	0.366314	102.56	12.74	-24.85	107.842	346.04	42.99	predator
30097	96	221_2-2_L1_Lithobius_curtipes	predator	0.836	1.599	2.435	0.534	0.366498	109.78	13.13	-24.89	107.837	375.04	44.86	predator
30098	97	223_4-2_L1_Lithobius_crassipes	predator	0.664	1.019	1.683	0.289	0.366408	87.59	13.19	-25.08	107.817	298.03	44.88	predator
30099	98	224_4-3_L1_Lithobius_crassipes	predator	0.795	0.482	1.277	0.557	0.366506	107.08	13.47	-24.34	107.895	358.25	45.06	predator
30100	99	225_5-2_L1_Lithobius_crassipes	predator	0.71		0.71	2.069	0.367058	93.59	13.18	-23.79	107.952	315.33	44.41	predator
30113	6	226_8-4_L1_Lithobius_crassipes	predator	0.46	1.066	1.526	-1.717	0.365676	59.96	13.03	-25.24	1.078.025	210.86	45.84	predator
30114	7	227_8-1_L2_Lithobius_crassipes	predator	0.749	0.966	1.715	-1.31	0.365825	103.67	13.84	-24.11	1.079.240	349.39	46.65	predator
30115	8	228_2-4_A1_Lithobius_aeruginosus	predator	0.169		0.169	0.05	0.366321	22.83	13.51	-23.99	1.079.373	82.23	48.66	predator
30116	9	229_2-3_L1_Lithobius_aeruginosus	predator	0.248		0.248	0.648	0.366539	33.81	13.63	-24.54	1.078.783	121.93	49.16	predator
30117	10	230_4-2_L1_Lithobius_aeruginosus	predator	0.1		0.1	0.495	0.366483	13.25	13.25	-24.33	1.079.005	50.5	50.5	predator
30118	11	232_1-3_L2_Geophilus_alpinus	predator	0.757	0.139	0.896	3.385	0.367538	99.23	13.11	-24.56	1.078.754	351.07	46.38	predator
30119	12	233_1-5_A2_Geophilus_alpinus	predator	0.217		0.217	1.627	0.366897	27.51	12.68	-24.17	1.079.175	102.47	47.22	predator
30120	13	235_7-3_L2_Agyrtidae	secondary	0.192		0.192	2.151	0.367088	22.85	11.9	-25.4	1.077.863	93.7	48.8	saprophagous
30121	14	237_4-4_L1_Agyrtidae	secondary	0.147		0.147	-2.167	0.365512	18.96	12.89	-24.68	1.078.626	71.14	48.4	saprophagous
30122	15	242_3-2_B2_Carabidae	predator	0.483	3.036	3.519	1.945	0.367013	58.68	12.15	-24.89	1.078.403	225.55	46.7	predator
30125	18	244_6-3_A2_Carabidae	predator	0.35	0.821	1.171	-2.391	0.36543	36.88	10.54	-24.73	1.078.580	161.21	46.06	predator
30126	19	248_4-4_A2_Curculionidae	primary	0.201		0.201	0.506	0.366488	23.34	11.61	-26.32	1.076.872	92.82	46.18	phytophag
30127	20	250_5-3_L2_Curculionidae	primary	0.319		0.319	-5.745	0.364206	36.1	11.32	-26.48	1.076.697	138.8	43.51	phytophag
30128	21	251_5-2_L2_Crysomelidae	secondary	0.611		0.611	-1.038	0.365924	69.13	11.31	-26.92	1.076.235	281.83	46.13	phytophag
30129	22	253_6-1_L2_Lampyridae	secondary	0.423		0.423	-1.955	0.365589	57.25	13.53	-25.26	1.078.008	200.45	47.39	omnivore
30130	23	254_4-2_L2_Lampyridae	secondary	0.316		0.316	-1.478	0.365764	38.39	12.15	-25.88	1.077.345	144.01	45.57	omnivore
30131	24	255_8-1_L2_Lampyridae	secondary	0.374		0.374	-2.352	0.365444	43.62	11.66	-23.95	1.079.405	171.42	45.84	omnivore
30132	25	258_1-3_L2_Cantharidae	secondary	0.92		0.92	0.862	0.366617	113.61	12.35	-25.01	1.078.276	427.18	46.43	omnivore
30133	26	259_1-4_L2_Cantharidae	secondary	0.251		0.251	-2.35	0.365445	30.88	12.3	-26.19	1.077.009	115.56	46.04	omnivore
30134	27	265_2-5_L2_Cantharidae	secondary	0.26		0.26	-4.814	0.364546	26.8	10.31	-26.79	1.076.372	113.31	43.58	omnivore
30137	30	272_4-2_L2_Cantharidae	secondary	0.78		0.78	2.997	0.367397	3.97	0.51	-24.28	1.079.056	19.57	2.51	omnivore
30138	31	286_7-2_L2_Cantharidae	secondary	0.117		0.117	-0.215	0.366224	13.39	11.44	-23.24	1.080.167	57.19	48.88	omnivore
30139	32	289_7-5_L2_Cantharidae	secondary	0.192		0.192	-3.699	0.364953	23.67	12.33	-25.12	1.078.162	92.13	47.99	omnivore
30140	33	292_8-3_L2_Cantharidae	secondary	0.902		0.902	-3.027	0.365198	116.24	12.89	-24.5	1.078.819	422.32	46.82	omnivore
30141	34	295_1-1_B1_Elateridae	secondary	0.648		0.648	-3.04	0.365193	64.83	10.01	-27.89	1.075.193	296.01	45.68	omnivore
30142	35	296_1-2_A1_Elateridae	secondary	0.491		0.491	1.618	0.366893	61.44	12.51	-25.04	1.078.244	229.8	46.8	omnivore
30143	36	297_1-4_A1_Elateridae	secondary	0.529		0.529	-0.566	0.366096	53.86	10.18	-25.23	1.078.041	238.28	45.04	omnivore
30144	37	298_1-5_B1_Elateridae	secondary	0.951		0.951	-1.512	0.365751	112.24	11.8	-23.96	1.079.396	436.15	45.86	omnivore
30145	38	299_2-2_A1_Elateridae	secondary	0.613	1.005	1.618	6.747	0.368765	66.95	10.92	-23.61	1.079.769	281.12	45.86	omnivore
30146	39	300_2-3_A1_Elateridae	secondary	0.359		0.359	3.726	0.367663	47.54	13.24	-23.26	1.080.149	168.71	46.99	omnivore
30149	42	301_2-4_A1_Elateridae	secondary	1		1	2.166	0.367093	131.37	13.14	-23.36	1.080.037	472.15	47.22	omnivore
30150	43	302_2-5_A1_Elateridae	secondary	0.978		0.978	0.618	0.366528	125.23	12.8	-24.03	1.079.327	452.93	46.31	omnivore
30151	44	303_3-1_B2_Elateridae	secondary	0.664	1.049	1.713	0.564	0.366509	81.99	12.35	-26.25	1.076.945	305.62	46.03	omnivore
30152	45	305_3-3_A2_Elateridae	secondary	0.515	3.658	4.173	3.011	0.367402	67.27	13.06	-24.3	1.079.036	246.07	47.78	omnivore
30153	46	306_3-4_A2_Elateridae	secondary	0.86		0.86	1.129	0.366715	112.69	13.1	-23.89	1.079.473	402.9	46.85	omnivore
30154	47	307_3-5_B1_Elateridae	secondary	0.758		0.758	1.798	0.366959	98.79	13.03	-23.42	1.079.981	358.38	47.28	omnivore
30155	48	308_4-1_A1_Elateridae	secondary	0.892		0.892	-0.107	0.366264	113.66	12.74	-26.26	1.076.940	424.3	47.57	omnivore
30156	49	310_4-3_B1_Elateridae	secondary	0.866		0.866	1.418	0.36682	104	12.01	-24.56	1.078.754	394.81	45.59	omnivore
30157	50	311_4-4_A1_Elateridae	secondary	0.528	2.222	2.75	3.113	0.367439	66.06	12.51	-23.32	1.080.081	245.11	46.42	omnivore
30158	51	312_4-5_A1_Elateridae	secondary	0.236		0.236	-1.084	0.365907	30.76	13.03	-25.19	1.078.086	111.7	47.33	omnivore
30161	54	95_5-5_A1_Glomeris_marginata	primary	0.607	2.425	3.032	-7.523	0.363557	21.3	3.51	-25.57	1.077.679	135.06	22.25	decomposer
30162	55	96_6-3_L1_Glomeris_marginata	primary	0.831		0.831	-5.153	0.364422	50.87	6.12	-24.67	1.078.636	239.98	28.88	decomposer
30163	56	97_7-3_A1_Glomeris_marginata	primary	0.963	0.755	1.718	-4.131	0.364795	61	6.33	-24.64	1.078.670	301.33	31.29	decomposer
30164	57	98_4-5_L2_Glomeris_marginata	primary	0.827	6.093	6.92	-3.505	0.365024	43.69	5.28	-29.52	1.073.448	358.99	43.41	decomposer
30165	58	99_5-3_A2_Glomeris_marginata	primary	0.729	13.929	14.658	-5.192	0.364408	39.93	5.48	-24.37	1.078.963	211.25	28.98	decomposer
30166	59	100_6-1_L2_Glomeris_marginata	primary	0.929		0.929	-5.709	0.364219	49.24	5.3	-25.38	1.077.875	259.42	27.93	decomposer
30167	60	101_6-2_A2_Glomeris_marginata	primary	0.559		0.559	-5.135	0.364429	31.2	5.58	-26.09	1.077.119	198.94	35.59	decomposer
30168	61	102_8-3_L2_Glomeris_marginata	primary	0.746		0.746	-5.958	0.364128	44.99	6.03	-24.99	1.078.293	232.94	31.23	decomposer
30169	62	103_5-2_L1_Allajulus_nitidus	primary	0.721		0.721	-2.193	0.365503	43.53	6.04	-23.62	1.079.763	206.76	28.68	decomposer
30170	63	104_1-1_B2_Allajulus_nitidus	primary	0.516		0.516	-2.242	0.365485	30.19	5.85	-25.17	1.078.109	151.23	29.31	decomposer
30173	66	106_1-3_B2_Allajulus_nitidus	primary	0.78	0.564	1.344	-0.432	0.366145	51.91	6.65	-23.72	1.079.657	225.03	28.85	decomposer
30174	67	107_4-5_L2_Allajulus_nitidus	primary	0.881	0.961	1.842	-4.822	0.364543	49.13	5.58	-28.87	1.074.148	376.75	42.76	decomposer
30175	68	108_5-3_L2_Allajulus_nitidus	primary	0.837	1.386	2.223	-5.768	0.364198	43.34	5.18	-23.1	1.080.315	211.12	25.22	decomposer
30176	69	109_5-4_L2_Allajulus_nitidus	primary	0.939	2.437	3.376	-5.09	0.364445	57.02	6.07	-24	1.079.357	278.03	29.61	decomposer
30177	70	110_5-2_A1_Cylindroiulus_punctatus	primary	0.641	8.68	9.321	-2.123	0.365528	29.54	4.61	-22.7	1.080.753	160.97	25.11	decomposer
30178	71	111_6-3_A1_Cylindroiulus_punctatus	primary	0.882		0.882	-4.79	0.364555	44.98	5.1	-24.36	1.078.971	221.71	25.14	decomposer
30179	72	112_8-1_L1_Cylindroiulus_punctatus	primary	0.611	8.461	9.072	-3.549	0.365008	26.33	4.31	-22.49	1.080.973	149.34	24.44	decomposer
30180	73	113_8-3_A1_Cylindroiulus_punctatus	primary	0.722	0.181	0.903	-6.189	0.364044	38.44	5.32	-24.68	1.078.633	198.54	27.5	decomposer
30181	74	114_5-4_A2_Cylindroiulus_punctatus	primary	0.678	0.505	1.183	-4.606	0.364622	37.29	5.5	-23.75	1.079.620	188.72	27.83	decomposer
30182	75	115_6-1_L2_Cylindroiulus_punctatus	primary	0.96	18.076	19.036	-3.484	0.365031	47.9	4.99	-24.35	1.078.984	281.31	29.3	decomposer
30185	78	116_6-2_A2_Cylindroiulus_punctatus	primary	0.858		0.858	-2.981	0.365215	47.33	5.52	-25.18	107.809	275.19	32.07	decomposer
30186	79	117_8-2_L2_Cylindroiulus_punctatus	primary	0.599	0.364	0.963	-3.069	0.365183	31.7	5.29	-24.37	107.896	170.06	28.39	decomposer
30187	80	118_5-4_L1_Cylindroiulus_caeruleocintus	primary	0.32		0.32	-2.393	0.365429	16.48	5.15	-22.65	108.08	85.05	26.58	decomposer
30188	81	120_7-3_A1_Cylindroiulus_caeruleocintus	primary	0.209		0.209	-0.282	0.3662	11.89	5.69	-24.85	107.845	66.6	31.87	decomposer
30189	82	121_8-1_L1_Cylindroiulus_caeruleocintus	primary	0.622		0.622	-1.831	0.365635	35.61	5.72	-23.37	108.003	173.88	27.95	decomposer
30190	83	122_8-4_L1_Cylindroiulus_caeruleocintus	primary	0.39		0.39	-4.149	0.364789	22.62	5.8	-24.61	107.87	112.45	28.83	decomposer
30191	84	123_5-5_L1_Brachydesmus_superus	primary	0.825		0.825	-2.163	0.365513	47.92	5.81	-25.29	107.797	219.33	26.59	decomposer
30192	85	124_6-3_B1_Brachydesmus_superus	primary	0.26		0.26	-3.658	0.364968	12.57	4.84	-23.48	107.991	66.99	25.77	decomposer
30193	86	125_7-4_L1_Brachydesmus_superus	primary	0.156		0.156	-3.331	0.365087	8.9	5.71	-24.28	107.905	46.74	29.96	decomposer
30194	87	126_8-2_L1_Brachydesmus_superus	primary	0.663		0.663	-3.095	0.365173	38.78	5.85	-24.19	107.915	182.79	27.57	decomposer
30197	90	127_4-2_A2_Brachydesmus_superus	primary	0.88		0.88	-2.802	0.36528	50.78	5.77	-24.68	107.863	252.06	28.64	decomposer
30198	91	128_5-3_L2_Brachydesmus_superus	primary	0.777		0.777	-3.624	0.36498	36.3	4.67	-22.96	108.047	201.34	25.91	decomposer
30199	92	129_6-2_L2_Brachydesmus_superus	primary	0.135		0.135	-4.507	0.364658	7.86	5.82	-23.98	107.937	41.22	30.54	decomposer
30200	93	130_7-4_L1_Polydesmus_angustus	primary	0.851	1.502	2.353	-3.696	0.364954	40.23	4.73	-23.23	108.018	207.47	24.38	decomposer
30201	94	131_8-2_A1_Polydesmus_angustus	primary	0.469	0.172	0.641	-2.073	0.365546	24.52	5.23	-23.12	108.03	118.62	25.29	decomposer
30202	95	132_8-2_A1_Leptoiulus_proximus	primary	0.575	2.678	3.253	-4.917	0.364509	30.92	5.38	-23.63	107.975	153.43	26.68	decomposer
30203	96	133_1-2_L1_Strigamia_acuminata	predator	0.948	0.599	1.547	2.003	0.367034	125.78	13.27	-24.77	107.853	442.64	46.69	predator
30204	97	135_2-1_B1_Schendyla_nemorensis	predator	0.449		0.449	2.536	0.367229	54.73	12.19	-25.56	107.768	213.22	47.49	predator
30205	98	136_2-3_L1_Strigamia_acuminata	predator	0.156		0.156	2.005	0.367035	20.12	12.9	-24.98	107.831	74.5	47.76	predator
30206	99	137_2-4_L1_Strigamia_acuminata	predator	0.579	2.503	3.082	1.65	0.366905	75.81	13.09	-24.51	107.881	275.58	47.6	predator
30209	102	138_3-2_L1_Strigamia_acuminata	predator	0.94	0.927	1.867	0.935	0.366644	125.65	13.37	-25.19	107.808	437.62	46.55	predator
30210	103	139_3-3_L1_Strigamia_acuminata	predator	0.757	1.658	2.415	0.424	0.366458	96.96	12.81	-25.84	107.739	346.24	45.74	predator
30211	104	140_4-1_L1_Strigamia_acuminata	predator	0.776	1.302	2.078	0.453	0.366468	101.78	13.12	-26.32	107.688	354.91	45.74	predator
30212	105	141_4-3_L1_Strigamia_acuminata	predator	0.792	3.642	4.434	1.071	0.366694	106.68	13.47	-24.44	107.889	376.8	47.58	predator
30213	106	142_4-2_L2_Strigamia_acuminata	predator	0.702	0.672	1.374	0.838	0.366609	95.76	13.64	-25.27	107.799	329.27	46.9	predator
30214	107	143_1-2_L1_Lithobius_curtipes	predator	0.275		0.275	1.846	0.366976	37.25	13.54	-24.36	107.897	130.26	47.37	predator
30215	108	144_1-4_L1_Lithobius_curtipes	predator	0.244		0.244	-0.134	0.366254	33.46	13.71	-25.14	107.814	117.06	47.98	predator
30216	109	145_2-4_A1_Lithobius_curtipes	predator	0.943	0.509	1.452	0.068	0.366328	125.89	13.35	-24.19	107.915	432.19	45.83	predator
30217	110	146_3-2_A1_Lithobius_curtipes	predator	0.435	0.212	0.647	1.226	0.36675	54.47	12.52	-25.18	107.81	210.99	48.5	predator
30218	111	147_3-5_B1_Lithobius_curtipes	predator	0.615	0.056	0.671	1.674	0.366914	78.43	12.75	-24.73	107.858	284.42	46.25	predator
30221	114	148_4-1_L1_Lithobius_curtipes	predator	0.17		0.17	-1.022	0.36593	23.39	13.76	-25.65	107.759	85.9	50.53	predator
30222	115	149_4-3_A1_Lithobius_curtipes	predator	0.738	1.172	1.91	0.68	0.366551	98.1	13.29	-24.2	107.914	348.99	47.29	predator
30223	116	150_8-3_L1_Lithobius_curtipes	predator	0.739		0.739	-1.416	0.365786	99.91	13.52	-24.14	107.92	343.72	46.51	predator
30224	117	151_8-5_L1_Lithobius_curtipes	predator	0.551	1.159	1.71	-2.834	0.365268	72.68	13.19	-26.18	107.702	255.64	46.4	predator
30225	118	152_3-3_L2_Lithobius_curtipes	predator	0.674		0.674	1.398	0.366813	89.58	13.29	-24.82	107.848	305.11	45.27	predator
30226	119	153_4-5_A2_Lithobius_curtipes	predator	0.209		0.209	2.597	0.367251	28.19	13.49	-24.43	107.89	97.81	46.8	predator
30227	120	154_6-1_L2_Lithobius_curtipes	predator	0.109		0.109	0.137	0.366353	14.44	13.25	-24.94	107.835	55.17	50.61	predator
30228	121	155_6-4_L2_Lithobius_curtipes	predator	0.781	0.182	0.963	-1	0.365938	107.22	13.73	-24.07	107.928	363.66	46.56	predator
30229	122	156_8-4_L2_Lithobius_curtipes	predator	0.588	0.574	1.162	-1.787	0.365651	80.38	13.67	-24.59	107.873	275.55	46.86	predator
30230	123	157_1-3_L1_Geophilus_flavus	predator	0.128		0.128	3.486	0.367575	15.68	12.25	-24.66	107.865	63.67	49.75	predator
30233	126	160_2-3_L1_Lithobius_microps	predator	0.269		0.269	1.297	0.366776	36.36	13.52	-24.98	107.831	126.8	47.14	predator
30234	127	161_3-2_L1_Lithobius_microps	predator	0.339		0.339	0.533	0.366497	46.51	13.72	-24.67	107.864	159.89	47.17	predator
30235	128	162_3-3_L1_Lithobius_microps	predator	0.112		0.112	0.547	0.366503	15.91	14.2	-24.26	107.908	57.41	51.26	predator
30236	129	163_5-2_A1_Lithobius_microps	predator	0.874	0.013	0.887	2.657	0.367273	118.18	13.52	-23.47	107.993	412.46	47.19	predator
30237	130	164_5-4_A1_Lithobius_microps	predator	0.207		0.207	0.136	0.366353	28.22	13.63	-23.51	107.988	99.47	48.05	predator
30238	131	165_3-2_L1_Lithobius_macilentus	predator	0.872	4.497	5.369	-0.735	0.366035	116.68	13.38	-26.22	107.698	412.05	47.25	predator
30239	132	166_5-5_L1_Lithobius_macilentus	predator	0.788	0.871	1.659	0.978	0.36666	105.94	13.44	-25.53	107.772	368.47	46.76	predator
30240	133	167_2-1_A1_Geophilus_electricus	predator	0.846		0.846	0.483	0.366479	110.03	13.01	-24.35	107.898	390.39	46.15	predator
30241	134	168_4-3_B1_Geophilus_electricus	predator	0.896	0.444	1.34	-0.782	0.366017	119.39	13.33	-24.46	107.886	421.17	47.01	predator
30242	135	169_2-4_A1_Lithobius_borealis	predator	0.948	0.383	1.331	-0.721	0.36604	126.59	13.35	-25.43	107.782	451.02	47.58	predator
30245	138	170_4-1_L1_Lithobius_borealis	predator	0.734	2.772	3.506	-1.617	0.365713	94.53	12.88	-25.93	107.729	343.57	46.81	predator
30246	139	171_4-2_L1_Lithobius_borealis	predator	0.622		0.622	-0.14	0.366252	84.16	13.53	-25.3	107.796	293.21	47.14	predator
30247	140	172_3-3_A2_Lithobius_borealis	predator	0.547		0.547	0.869	0.36662	74.16	13.56	-24.63	107.868	255.65	46.74	predator
30248	141	173_4-3_A2_Lithobius_borealis	predator	0.87		0.87	-0.913	0.36597	116.96	13.44	-24.55	107.877	402.41	46.25	predator
30249	142	174_2-4_A1_Lithobius_calcaratus	predator	0.654		0.654	-0.24	0.366215	86.31	13.2	-25.3	107.797	315.51	48.24	predator
30250	143	175_4-3_L1_Lithobius_calcaratus	predator	0.941	2.182	3.123	-0.361	0.366171	126.35	13.43	-25.1	107.818	434.94	46.22	predator
30251	144	176_7-4_L1_Lithobius_calcaratus	predator	0.997		0.997	-0.941	0.365959	135.91	13.63	-23.77	107.961	463.38	46.48	predator
30252	145	177_3-1_B1_Schendyla_nemorensis	predator	0.391		0.391	2.745	0.367305	49.42	12.64	-25.19	107.809	181.09	46.31	predator
30253	146	178_3-2_A1_Schendyla_nemorensis	predator	0.386		0.386	1.436	0.366827	50.89	13.18	-25.24	107.803	180.24	46.69	predator
30254	147	180_5-1_B1_Schendyla_nemorensis	predator	0.115		0.115	2.31	0.367146	14.51	12.62	-25.77	107.747	55.18	47.98	predator
30267	6	313_5-1_B1_Elateridae	secondary	0.482		0.482	2.028	0.367043	62.87	13.04	-23.36	1.080.037	226.38	46.97	omnivore
30268	7	314_5-2_B2_Elateridae	secondary	0.364		0.364	4.2	0.367836	45.03	12.37	-22.77	1.080.669	172.98	47.52	omnivore
30269	8	315_5-3_A1_Elateridae	secondary	0.8	2.317	3.117	0.138	0.366353	102.79	12.85	-23.65	1.079.735	382.37	47.8	omnivore
30270	9	316_5-4_A1_Elateridae	secondary	0.191		0.191	-1.443	0.365776	21.47	11.24	-23.61	1.079.773	93.41	48.91	omnivore
30271	10	317_5-5_A1_Elateridae	secondary	0.786	0.866	1.652	1.94	0.367011	100.15	12.74	-25.76	1.077.468	364.51	46.38	omnivore
30272	11	318_6-1_A2_Elateridae	secondary	0.266		0.266	0.92	0.366639	36	13.53	-24	1.079.351	129.92	48.84	omnivore
30273	12	320_6-3_B1_Elateridae	secondary	0.447		0.447	2.882	0.367355	58.08	12.99	-22.78	1.080.663	209.27	46.82	omnivore
30274	13	321_6-4_A1_Elateridae	secondary	0.283		0.283	0.675	0.366549	38.71	13.68	-23.53	1.079.863	142.32	50.29	omnivore
30275	14	322_6-5_B1_Elateridae	secondary	0.617		0.617	0.458	0.36647	81.21	13.16	-23.3	1.080.103	295.32	47.86	omnivore
30276	15	323_7-1_A1_Elateridae	secondary	0.413		0.413	0.121	0.366347	56.04	13.57	-23.44	1.079.952	202.12	48.94	omnivore
30279	18	324_7-2_A1_Elateridae	secondary	0.46		0.46	1.5	0.36685	62.53	13.59	-22.74	1.080.702	222.67	48.41	omnivore
30280	19	325_7-3_A1_Elateridae	secondary	0.527		0.527	0.156	0.36636	59.01	11.2	-25.09	1.078.191	254.08	48.21	omnivore
30281	20	326_7-4_A1_Elateridae	secondary	0.245		0.245	-0.425	0.366148	32.23	13.15	-23.63	1.079.754	122.06	49.82	omnivore
30282	21	327_7-5_A1_Elateridae	secondary	0.433		0.433	-0.759	0.366026	57.45	13.27	-23.77	1.079.600	208.12	48.06	omnivore
30283	22	328_8-1_A1_Elateridae	secondary	0.402		0.402	1.073	0.366695	49.82	12.39	-23.02	1.080.406	197.94	49.24	omnivore
30284	23	329_8-2_A2_Elateridae	secondary	0.506		0.506	1.021	0.366676	65.86	13.02	-23.27	1.080.133	243.2	48.06	omnivore
30285	24	330_8-3_B1_Elateridae	secondary	0.245		0.245	-2.904	0.365243	23.73	9.69	-26.21	1.076.993	116.4	47.51	omnivore
30286	25	331_8-4_A1_Elateridae	secondary	0.537		0.537	-0.971	0.365949	70.65	13.16	-23.52	1.079.874	256.06	47.68	omnivore
30287	26	332_8-5_L1_Elateridae	secondary	1.197	1.183	2.38	-2.433	0.365415	154.46	12.9	-23.72	1.079.652	570.84	47.69	omnivore
30288	27	339_2-2_L1_Staphylinidae	predator	0.164		0.164	1.456	0.366834	20.87	12.73	-24.07	1.079.283	82.52	50.32	omnivore
30291	30	342_2-4_A1_Staphylinidae	predator	0.188		0.188	0.551	0.366504	25	13.3	-23.93	1.079.434	94	50	omnivore
30292	31	343_2-5_L2_Staphylinidae	predator	0.337		0.337	-1.259	0.365843	44.15	13.1	-24.87	1.078.426	170.27	50.53	omnivore
30293	32	344_3-1_L1_Staphylinidae	predator	0.844	0.863	1.707	1.263	0.366764	96.19	11.4	-24.69	1.078.614	431.77	51.16	omnivore
30294	33	346_3-3_L1_Staphylinidae	predator	0.202		0.202	0.467	0.366473	26.41	13.08	-23.74	1.079.634	100.36	49.68	omnivore
30295	34	350_4-2_L2_Staphylinidae	predator	0.111		0.111	-2.311	0.36546	15.08	13.58	-24.94	1.078.354	60.28	54.3	omnivore
30296	35	351_4-3_L2_Staphylinidae	predator	0.541	1.469	2.01	-0.472	0.366131	67.68	12.51	-24.7	1.078.609	258.53	47.79	omnivore
30297	36	353_4-5_A1_Staphylinidae	predator	0.681	0.373	1.054	1.49	0.366847	81.5	11.97	-25.19	1.078.083	335.12	49.21	omnivore
30298	37	354_4-5_A1_Aleocharinae	secondary	0.161		0.161	0.934	0.366644	20.25	12.58	-25.18	1.078.094	82.28	51.11	omnivore
30299	38	355_5-1_L1_Staphylinidae	predator	0.219		0.219	0.852	0.366614	31.12	14.21	-26.79	1.076.376	175.49	80.13	omnivore
30300	39	356_5-2_L2_Staphylinidae	predator	0.187		0.187	1.144	0.36672	24.54	13.13	-23.6	1.079.779	93.9	50.21	omnivore
30303	42	360_5-5_L2_Staphylinidae	predator	0.271		0.271	2.269	0.367131	35.73	13.18	-26.14	1.077.071	135.06	49.84	omnivore
30304	43	361_6-1_L2_Staphylinidae	predator	1.184	4.944	6.128	-1.212	0.36586	152.27	12.86	-25.36	1.077.903	597.74	50.48	omnivore
30305	44	363_6-2_L2_Staphylinidae	predator	0.656	1.716	2.372	-1.548	0.365738	82.18	12.53	-26.37	1.076.818	315.83	48.14	omnivore
30306	45	365_6-3_L1_Staphylinidae	predator	0.177		0.177	0.112	0.366344	23.37	13.2	-24.15	1.079.198	91	51.41	omnivore
30307	46	366_6-4_L1_Staphylinidae	predator	0.127		0.127	-0.847	0.365994	15.56	12.26	-24.38	1.078.945	67.45	53.11	omnivore
30308	47	368_6-5_L1_Staphylinidae	predator	0.41		0.41	0.21	0.36638	55.13	13.45	-24.77	1.078.531	204.03	49.76	omnivore
30309	48	370_7-1_B1_Staphylinidae	predator	0.158		0.158	-0.06	0.366281	20.62	13.05	-24.06	1.079.289	81.22	51.4	omnivore
30310	49	371_7-2_L1_Staphylinidae	predator	0.28		0.28	-2.303	0.365462	35.95	12.84	-26.29	1.076.904	138.76	49.56	omnivore
30311	50	372_7-3_L1_Staphylinidae	predator	0.244		0.244	1.631	0.366898	32.42	13.29	-25.22	1.078.054	122.38	50.16	omnivore
30312	51	373_7-4_L1_Staphylinidae	predator	1.029		1.029	-0.755	0.366028	134.23	13.04	-23.99	1.079.369	498.78	48.47	omnivore
30315	54	374_7-5_L1_Staphylinidae	predator	0.144		0.144	-1.592	0.365722	18.63	12.94	-24.64	1.078.667	75.51	52.44	omnivore
30316	55	379_8-3_L1_Staphylinidae	predator	0.217		0.217	-1.909	0.365606	28.46	13.12	-24.85	1.078.445	109.1	50.27	omnivore
30317	56	380_8-4_L1_Staphylinidae	predator	0.455		0.455	-1.582	0.365725	57.92	12.73	-25.41	1.077.853	228.82	50.29	omnivore
30318	57	381_8-5_L1_Staphylinidae	predator	0.4		0.4	-0.804	0.366009	52.74	13.18	-24.73	1.078.575	193.05	48.26	omnivore
30319	58	385_1-4_L1_Dendrobaena_octaedra	primary	0.587	1.845	2.432	-3.134	0.365159	45.56	7.76	-25.41	1.077.853	235.61	40.14	decomposer
30320	59	386_4-1_A1_Dendrodrilus_rubidus	primary	0.848	3.612	4.46	0.413	0.366454	117.26	13.83	-24.54	1.078.782	389.15	45.89	decomposer
30321	60	387_3-2_L1_Dendrobaena_octaedra	primary	1.12	3.522	4.642	-4.623	0.364616	87.27	7.79	-26.84	1.076.314	350.09	31.26	decomposer
30322	61	388_5-3_L1_Dendrobaena_octaedra	primary	1.082	1.366	2.448	-5.203	0.364404	134.01	12.39	-24.25	1.079.088	483.28	44.67	decomposer
30323	62	389_6-5_L1_Dendrobaena_octaedra	primary	1.478	3.725	5.203	-5.891	0.364153	202.24	13.68	-25.12	1.078.156	718.73	48.63	decomposer
19919	7	1_1-2_L1_Acrotrichis_sp	primary	0.032		0.032	-3.534	0.365013	3.6	11.25	-26.61	1.076.631	15.8	49.37	saprophagous
19920	8	2_3-2_L1_Acrotrichis_sp	primary	0.035		0.035	-3.864	0.364893	3.61	10.31	-26.36	1.076.890	16.09	45.96	saprophagous
19921	9	3_4-1_A1_Acrotrichis_sp	primary	0.038		0.038	-2.337	0.36545	4.29	11.28	-26.34	1.076.899	20.54	54.06	saprophagous
19922	10	10_7-5_L1_Atheta_sp	predator	0.075		0.075	-3.17	0.365146	8.85	11.79	-27.55	1.075.574	43.64	58.18	saprophagous
19923	11	25_5-5_L1_Ptenidium_sp	predator	0.019		0.019	7.356	0.368987	2.23	11.75	-25.19	1.078.117	11.59	60.99	omnivore
19924	12	31_4-5_L2_Pteryx_suturalis	primary	0.021		0.021	-3.375	0.365071	2.88	13.7	-25.93	1.077.343	15.92	75.81	omnivore
19925	13	32_4-4_L1_Pteryx_suturalis	primary	0.015		0.015	-4.206	0.364768	1.78	11.88	-24.65	1.078.668	8.12	54.15	omnivore
19926	14	33_4-4_L1_Pselaphaulax_dresdensis	secondary	0.043		0.043	-0.257	0.366209	5	11.62	-25.27	1.078.026	21.75	50.57	omnivore
	15	40_7-4_L1_Eusphalerum_sp	secondary	0.08		0.08	-6.991	0.363751	0.11	0.13	-25				predator
19928	16	41_6-4_L1_Eusphalerum_sp	secondary	0.036		0.036	0.581	0.366515	4.36	12.12	-25.83	1.077.443	18.85	52.35	predator
19931	19	48_5-5_L2_Pselaphus_heisei	predator	0.063		0.063	0.74	0.366573	7.54	11.97	-25.92	1.077.328	31.42	49.88	predator
19932	20	50_1-5_L1_Micrambe_abietis	secondary	0.081		0.081	-1.134	0.365889	23.92	29.54	-26.28	1.076.921	97.49	120.36	phytophag
19933	21	59_6-2_L2_Stenichnus_sp	predator	0.089		0.089	-2.262	0.365477	10.13	11.38	-26.89	1.076.282	44.11	49.56	phytophag
19934	22	60_5-2_L2_Stenichnus_sp	predator	0.078		0.078	1.968	0.367021	8.34	10.69	-26.28	1.076.944	37.92	48.62	phytophag
19935	23	105_1-2_B2_Allajulus_nitidus	primary	0.092		0.092	-1.438	0.365778	8.04	8.74	-25.89	1.077.353	40.03	43.51	decomposer
19936	24	119_6-5_L1_Cylindroiulus_caeruleocintus	primary	0.043		0.043	-4.389	0.364701	3.01	7.01	-24.3	1.079.043	14.45	33.59	decomposer
19937	25	134_1-3_L1_Strigamia_acuminata	predator	0.069		0.069	2.509	0.367218	8.5	12.32	-25.44	1.077.840	35.45	51.38	predator
19938	26	158_1-3_L1_Lithobius_microps	predator	0.069		0.069	2.846	0.367341	6.99	10.13	-25.04	1.078.270	32.32	46.84	predator
19939	27	159_2-2_L1_Lithobius_microps	predator	0.046		0.046	1.682	0.366917	6.35	13.81	-24.53	1.078.818	22.85	49.68	predator
19940	28	179_4-2_B1_Schendyla_nemorensis	predator	0.037		0.037	2.074	0.36706	4.89	13.21	-25.43	1.077.857	19.01	51.38	predator
19943	31	181_5-2_L1_Schendyla_nemorensis	predator	0.096		0.096	2.282	0.367136	12.54	13.06	-24.45	1.078.911	44.56	46.41	predator
19944	32	195_8-3_A2_Schendyla_nemorensis	predator	0.063		0.063	0.744	0.366574	8.1	12.86	-24.84	1.078.490	31.8	50.48	predator
19945	33	196_3-2_A1_Geophilus_truncorum	predator	0.055		0.055	2.102	0.36707	7.76	14.11	-25.27	1.078.023	31.42	57.13	predator
19946	34	197_8-1_B1_Geophilus_truncorum	predator	0.041		0.041	0.154	0.366359	5.22	12.74	-23.13	1.080.292	19.7	48.04	predator
19947	35	222_3-1_L1_Lithobius_crassipes	predator	0.08		0.08	0.167	0.366364	12.49	15.61	-24.43	1.078.926	44.36	55.45	predator
19948	36	231_1-1_A2_Geophilus_alpinus	predator	0.026		0.026	2.84	0.367339	3.38	13.01	-25.12	1.078.193	14.42	55.46	predator
19949	37	234_3-2_B2_Geophilus_ribauti	predator	0.046		0.046	2.86	0.367347	6.6	14.34	-25.82	1.077.448	24.73	53.76	predator
19950	38	236_8-3_L2_Agyrtidae	secondary	0.08		0.08	-5.256	0.364385	9.15	11.43	-25.67	1.077.596	38.6	48.25	saprophagous
19951	39	238_2-2_L2_Oxyporinae	secondary	0.03		0.03	-0.419	0.36615	3.77	12.58	-24.89	1.078.433	15.53	51.78	saprophagous
19952	40	239_8-2_L2_Cleridae	secondary	0.034		0.034	-1.146	0.365885	5.22	15.36	-25.99	1.077.268	19.11	56.2	omnivore
19955	43	240_2-4_L1_Cleridae	secondary	0.085		0.085	0.429	0.366459	11.85	13.94	-25.08	1.078.228	40.67	47.85	omnivore
19956	44	241_6-2_L1_Cleridae	secondary	0.046		0.046	-1.414	0.365787	6.15	13.37	-25.75	1.077.521	22.93	49.85	omnivore
19957	45	243_4-1_A2_Carabidae	predator	0.026		0.026	-1.829	0.365635	3.49	13.42	-26.79	1.076.458	13.73	52.8	predator
19958	46	245_6-1_A2_Scydmaenidae	secondary	0.015		0.015	2.2	0.367106	1.92	12.82	-24.82	1.078.493	9.38	62.52	omnivore
19959	47	246_4-5_L2_Scydmaenidae	secondary	0.018		0.018	-1.078	0.365909	1.92	10.69	-28.18	1.075.100	8.94	49.69	omnivore
19960	48	247_8-5_L2_Scydmaenidae	secondary	0.016		0.016	-3.042	0.365193	1.76	11.02	-26.92	1.076.397	7.9	49.4	omnivore
19961	49	249_2-2_A2_Curculionidae	primary	0.05		0.05	2.812	0.367329	6.07	12.14	-24.81	1.078.513	22.91	45.82	phytophag
19962	50	252_2-2_L1_Scarabeidae	predator	0.094		0.094	1.514	0.366855	9.22	9.81	-26.73	1.076.457	43.64	46.43	predator
19963	51	256_1-1_L2_Cantharidae	secondary	0.022		0.022	-2.8	0.365281	1.79	8.12	-28.77	1.074.460	10.63	48.34	omnivore
19964	52	257_1-2_L2_Cantharidae	secondary	0.028		0.028	-0.756	0.366027	3.01	10.74	-25.88	1.077.392	15.71	56.11	omnivore
	55	260_1-5_L2_Cantharidae	secondary	0.079		0.079	3.177	0.367462	0.07	0.09	-25				omnivore
19968	56	261_2-1_A2_Cantharidae	secondary	0.029		0.029	-0.19	0.366233	5.13	17.69	-25.32	1.077.980	20.11	69.34	omnivore
19969	57	262_2-2_A2_Cantharidae	secondary	0.041		0.041	1.265	0.366764	5.94	14.49	-24.42	1.078.933	25.09	61.2	omnivore
	58	263_2-3_A2_Cantharidae	secondary	0.05		0.05	-14.523	0.361002	0.07	0.15	-25				omnivore
19971	59	264_2-4_B1_Cantharidae	secondary	0.013		0.013	-0.115	0.366261	6.24	47.96	-25.05	1.078.259	26.42	203.24	omnivore
19972	60	266_3-1_L2_Cantharidae	secondary	0.054		0.054	1.085	0.366699	2.78	5.14	-24.55	1.078.773	11.62	21.52	omnivore
19973	61	267_3-2_A2_Cantharidae	secondary	0.022		0.022	1.006	0.36667	4.79	21.75	-25.57	1.077.712	18.94	86.09	omnivore
	62	268_3-3_A2_Cantharidae	secondary	0.035		0.035	-9.71	0.362759	0.07	0.2	-25				omnivore
19975	63	269_3-4_L2_Cantharidae	secondary	0.015		0.015	0.443	0.366464	6.22	41.48	-24.91	1.078.407	25.35	168.97	omnivore
19976	64	270_3-5_L2_Cantharidae	secondary	0.036		0.036	1.257	0.366762	4.29	11.91	-25.63	1.077.656	17.13	47.6	omnivore
19979	67	271_4-1_A2_Cantharidae	secondary	0.033		0.033	-1.98	0.36558	92.39	279.97	-26.42	1.076.762	347.5	1053.02	omnivore
19980	68	273_4-3_A1_Cantharidae	secondary	0.031		0.031	2.018	0.367039	4.22	13.61	-23.06	1.080.343	15.88	51.24	omnivore
19981	69	274_4-4_L2_Cantharidae	secondary	0.551		0.551	-0.604	0.366082	61.55	11.17	-25.03	1.078.285	235.81	42.8	omnivore
19982	70	275_4-5_A1_Cantharidae	secondary	0.022		0.022	2.157	0.36709	3.03	13.75	-25.26	1.078.040	14.98	68.11	omnivore
19983	71	276_5-1_L2_Cantharidae	secondary	0.047		0.047	2.136	0.367082	5.69	12.1	-24.95	1.078.364	23.64	50.3	omnivore
19984	72	277_5-2_A2_Cantharidae	secondary	0.046		0.046	2.876	0.367352	6.69	14.54	-23.25	1.080.173	25	54.34	omnivore
19985	73	278_5-4_A1_Cantharidae	secondary	0.007		0.007	0.379	0.366441	0.76	10.79	-26.53	1.076.878	4.84	69.1	omnivore
19986	74	279_5-5_A2_Cantharidae	secondary	0.014		0.014	0.906	0.366633	1.6	11.4	-25.3	1.078.009	9.12	65.11	omnivore
19987	75	280_6-1_L1_Cantharidae	secondary	0.073		0.073	-0.553	0.366101	8.66	11.86	-23.49	1.079.939	34.79	47.66	omnivore
19988	76	281_6-2_L2_Cantharidae	secondary	0.028		0.028	-1.279	0.365836	3.71	13.27	-24.55	1.078.785	14.2	50.71	omnivore
20008	7	282_6-3_L2_Cantharidae	secondary	0.011		0.011	0.718	0.366565	1.6	14.52	-25.45	1.077.876	6.94	63.05	omnivore
20009	8	283_6-4_L2_Cantharidae	secondary	0.049		0.049	-0.62	0.366077	6.72	13.72	-24.24	1.079.126	26.62	54.33	omnivore
20010	9	284_6-5_A2_Cantharidae	secondary	0.081		0.081	-0.757	0.366027	9.89	12.21	-23.81	1.079.591	42.36	52.3	omnivore
20011	10	285_7-1_L2_Cantharidae	secondary	0.026		0.026	0.983	0.366662	3.81	14.64	-24.1	1.079.253	14.7	56.52	omnivore
20012	11	287_7-3_A2_Cantharidae	secondary	0.012		0.012	0.774	0.366585	1.72	14.33	-26.71	1.076.579	9.51	79.22	omnivore
20013	12	288_7-4_A2_Cantharidae	secondary	0.012		0.012	0.089	0.366335	1.8	14.96	-25.13	1.078.189	8.23	68.59	omnivore
20014	13	290_8-1_L2_Cantharidae	secondary	0.022		0.022	-0.632	0.366072	3.21	14.58	-23.4	1.079.962	12.29	55.88	omnivore
20015	14	291_8-2_L1_Cantharidae	secondary	0.022		0.022	-0.308	0.366191	3.4	15.45	-26.18	1.077.088	14.17	64.39	omnivore
20016	15	293_8-4_L1_Cantharidae	secondary	0.007		0.007	1.496	0.366849	1.41	20.14	-25.25	1.078.067	6.62	94.57	omnivore
20017	16	294_8-5_L2_Cantharidae	secondary	0.069		0.069	-1.383	0.365798	9.07	13.15	-23.33	1.080.102	35.75	51.81	omnivore
20020	19	304_3-2_A2_Elateridae	secondary	0.066		0.066	1.995	0.367031	9.93	15.04	-24.68	1.078.661	34.91	52.9	omnivore
20021	20	309_4-2_L2_Elateridae	secondary	0.024		0.024	1.989	0.367029	3.64	15.19	-24.23	1.079.114	13.83	57.61	omnivore
20022	21	319_6-2_A1_Elateridae	secondary	0.093		0.093	0.705	0.36656	10.33	11.11	-24.21	1.079.164	44.6	47.95	omnivore
20023	22	333_1-1_L1_Aleocharinae	secondary	0.033		0.033	-0.095	0.366268	4.46	13.51	-26.47	1.076.759	21.9	66.35	omnivore
20024	23	334_1-2_L1_Staphylinidae	predator	0.023		0.023	3.621	0.367624	3.38	14.71	-24.38	1.078.960	14.16	61.56	omnivore
20025	24	335_1-3_L2_Aleocharinae	secondary	0.014		0.014	0.349	0.36643	1.75	12.49	-24.75	1.078.568	8.04	57.46	omnivore
20026	25	336_1-4_L1_Aleocharinae	secondary	0.007		0.007	-0.89	0.365978	0.84	12.03	-26.26	1.077.137	4.83	69	omnivore
20027	26	337_1-5_L1_Aleocharinae	secondary	0.055		0.055	-0.347	0.366176	7.28	13.24	-24.63	1.078.708	29.31	53.29	omnivore
20028	27	338_2-1_L1_Aleocharinae	secondary	0.04		0.04	-0.401	0.366157	5.38	13.45	-23.4	1.080.011	21.78	54.44	omnivore
20029	28	340_2-2_L1_Aleocharinae	secondary	0.015		0.015	-0.666	0.36606	2.33	15.55	-25.08	1.078.231	9.75	64.97	omnivore
20032	31	341_2-3_L1_Staphylinidae	predator	0.089		0.089	1.28	0.36677	11.57	13	-25.65	1.077.620	44.7	50.22	omnivore
20033	32	345_3-2_L1_Aleocharinae	secondary	0.04		0.04	-1.147	0.365884	5.11	12.78	-25.39	1.077.907	20.65	51.63	omnivore
20034	33	347_3-4_L1_Aleocharinae	secondary	0.04		0.04	0.111	0.366343	5.25	13.13	-24.39	1.078.966	21.38	53.45	omnivore
20035	34	348_3-5_L1_Aleocharinae	secondary	0.059		0.059	-0.906	0.365972	7.81	13.24	-24.38	1.078.983	30.78	52.17	omnivore
20036	35	349_4-1_A1_Staphylinidae	predator	0.016		0.016	1.726	0.366933	2.47	15.42	-26.89	1.076.386	10.54	65.88	omnivore
20037	36	352_4-4_L1_Staphylinidae	predator	0.067		0.067	1.064	0.366691	9.68	14.45	-23.65	1.079.761	34.44	51.41	omnivore
20038	37	357_5-3_L2_Staphylinidae	predator	0.007		0.007	-3.06	0.365186	0.89	12.68	-28.11	1.075.507	3.92	56.01	omnivore
20039	38	358_5-3_L1_Aleocharinae	secondary	0.032		0.032	-1.358	0.365807	4.78	14.94	-27.03	1.076.143	29.3	91.55	omnivore
20040	39	359_5-4_L2_Staphylinidae	predator	0.057		0.057	-0.798	0.366012	8	14.04	-23.92	1.079.467	29.33	51.45	omnivore
20041	40	362_6-1_L2_Aleocharinae	secondary	0.023		0.023	-0.152	0.366247	2.99	13.01	-25.27	1.078.040	12.8	55.66	omnivore
20044	43	364_6-2_L2_Aleocharinae	secondary	0.044		0.044	-2.566	0.365366	5.96	13.55	-24.68	1.078.649	22.67	51.52	omnivore
20045	44	367_6-4_L1_Aleocharinae	secondary	0.055		0.055	-1.914	0.365604	7.24	13.17	-25.01	1.078.307	29.46	53.57	omnivore
20046	45	369_7-1_L1_Aleocharinae	secondary	0.082		0.082	-1.377	0.3658	11.08	13.51	-24.12	1.079.261	42.91	52.33	omnivore
20047	46	375_7-2_L2_Aleocharinae	secondary	0.09		0.09	-0.689	0.366051	11.05	12.28	-25.03	1.078.284	44.68	49.65	omnivore
20048	47	376_7-5_L2_Aleocharinae	secondary	0.031		0.031	-3.768	0.364928	3.79	12.23	-25.27	1.078.028	16.59	53.52	omnivore
20049	48	377_8-1_L1_Aleocharinae	secondary	0.051		0.051	-2.175	0.365509	7.38	14.48	-23.78	1.079.618	29.07	57	omnivore
20050	49	378_8-2_L1_Staphylinidae	predator	0.052		0.052	1.135	0.366717	6.47	12.44	-24.72	1.078.610	26.82	51.57	omnivore
20051	50	382_8-4_L2_Aleocharinae	secondary	0.023		0.023	-2.394	0.365429	2.96	12.89	-24.29	1.079.051	13	56.52	omnivore
20052	51	383_3-5_L2_Staphylinidae	predator	0.071		0.071	-0.275	0.366203	10	14.08	-25.47	1.077.810	36.69	51.67	omnivore
20053	52	384_3-2_L2_Staphylinidae	predator	0.025		0.025	0.626	0.366531	3.28	13.14	-26.11	1.077.159	14.05	56.2	omnivore
20056	55	40_7-4_L1_Eusphalerum_sp	secondary	0.08		0.08	-1.168	0.365877	8.66	10.82	-26.93	1.076.241	41.91	52.39	predator
20057	56	260_1-5_L2_Cantharidae	secondary	0.079		0.079	-1.088	0.365906	10.31	13.05	-25.16	1.078.140	41.06	51.97	omnivore
20058	57	263_2-3_A2_Cantharidae	secondary	0.05		0.05	2.737	0.367302	1.79	3.58	-24.19	1.079.129	8.9	17.8	omnivore
