# Supplementary material for: The influence of forest types including native and non‐native tree species on soil macrofauna depends on site conditions
Source: Ecol Evol. 2024 Sep 18;14(9):e70311. doi: 10.1002/ece3.70311 (PMC11410562; doi:10.1002/ece3.70311)
Supplement: Supplementary file 2 — Data S2. [file ECE3-14-e70311-s001.zip › litter.csv]

id_soil	id_plot	id_quintet	id_forest	layer	Delta_C_litter	Delta_N_litter
1.1_A	1.1	1	1	A	-27.5395	-0.2985
1.1_B	1.1	1	1	B	-26.6159	1.2729
1.1_L	1.1	1	1	L	-28.0701	-4.9188
1.2_A	1.2	1	2	A	-28.102	-0.4589
1.2_B	1.2	1	2	B	-26.4255	2.2083
1.2_L	1.2	1	2	L	-27.8829	-4.4518
1.3_A	1.3	1	3	A	-27.2285	0.5642
1.3_B	1.3	1	3	B	-26.6538	3.39
1.3_L	1.3	1	3	L	-29.73	-4.5812
1.4_A	1.4	1	4	A	-27.5022	-1.7659
1.4_B	1.4	1	4	B	-26.3347	1.0557
1.4_L	1.4	1	4	L	-28.5813	-5.3374
1.5_A	1.5	1	5	A	-25.7797	-2.0618
1.5_B	1.5	1	5	B	-26.2855	1.1494
1.5_L	1.5	1	5	L	-27.8271	-5.2832
2.1_A	2.1	2	1	A	-27.7973	-1.4771
2.1_B	2.1	2	1	B	-27.4254	0.5201
2.1_L	2.1	2	1	L	-28.7893	-3.7581
2.2_A	2.2	2	2	A	-27.3739	-1.5572
2.2_B	2.2	2	2	B	-26.8924	1.1647
2.2_L	2.2	2	2	L	-28.6354	-4.3956
2.3_A	2.3	2	3	A	-27.5816	-0.451
2.3_B	2.3	2	3	B	-27.0514	2.4521
2.3_L	2.3	2	3	L	-29.5888	-5.5811
2.4_A	2.4	2	4	A	-27.6816	-1.113
2.4_B	2.4	2	4	B	-26.8392	1.7043
2.4_L	2.4	2	4	L	-29.4176	-5.4102
2.5_A	2.5a	2	5	A	-27.2336	-2.7951
2.5_B	2.5a	2	5	B	-27.1528	1.2327
2.5_L	2.5a	2	5	L	-28.2506	-6.1733
3.1_A	3.1a	3	1	A	-27.8485	-2.5876
3.1_B	3.1a	3	1	B	-27.6637	-0.472
3.1_L	3.1a	3	1	L	-28.286	-4.5069
3.2_A	3.2a	3	2	A	-28.0275	-2.0095
3.2_B	3.2a	3	2	B	-27.7275	1.5555
3.2_L	3.2a	3	2	L	-29.4589	-4.7715
3.3_A	3.3	3	3	A	-27.9613	-1.7266
3.3_B	3.3	3	3	B	-27.7796	1.0213
3.3_L	3.3	3	3	L	-30.029	-5.6027
3.4_A	3.4	3	4	A	-27.7255	-0.2738
3.4_B	3.4	3	4	B	-27.5103	3.6536
3.4_L	3.4	3	4	L	-29.7509	-5.1576
3.5_A	3.5a	3	5	A	-27.6975	-2.4712
3.5_B	3.5a	3	5	B	-27.7655	-0.1999
3.5_L	3.5a	3	5	L	-28.4527	-5.7473
4.1_A	4.1	4	1	A	-27.5201	-1.3305
4.1_B	4.1	4	1	B	-27.3495	0.9897
4.1_L	4.1	4	1	L	-28.5642	-4.3194
4.2_A	4.2a	4	2	A	-27.1647	-0.8829
4.2_B	4.2a	4	2	B	-26.8156	1.7571
4.2_L	4.2a	4	2	L	-28.7636	-4.5962
4.3_A	4.3	4	3	A	-27.6707	-1.4724
4.3_B	4.3	4	3	B	-27.6547	0.0285
4.3_L	4.3	4	3	L	-29.6542	-5.3088
4.4_A	4.4a	4	4	A	-27.6404	-1.5975
4.4_B	4.4a	4	4	B	-27.6838	1.1416
4.4_L	4.4a	4	4	L	-29.0237	-4.7012
4.5_A	4.5a	4	5	A	-27.249	-0.8131
4.5_B	4.5a	4	5	B	-27.0802	2.4432
4.5_L	4.5a	4	5	L	-28.7841	-5.2004
5.1_A	5.1	5	1	A	-28.0613	-4.1562
5.1_B	5.1	5	1	B	-28.2999	-1.9488
5.1_L	5.1	5	1	L	-28.6479	-4.3946
5.2_A	5.2	5	2	A	-26.9834	-2.401
5.2_B	5.2	5	2	B	-28.1068	0.4908
5.2_L	5.2	5	2	L	-28.2924	-4.8995
5.3_A	5.3	5	3	A	-27.7997	-3.6413
5.3_B	5.3	5	3	B	-28.1348	-1.3852
5.3_L	5.3	5	3	L	-28.9307	-6.5951
5.4_A	5.4	5	4	A	-28.1627	-3.0688
5.4_B	5.4	5	4	B	-27.9769	0.4252
5.4_L	5.4	5	4	L	-27.7857	-6.4812
5.5_A	5.5	5	5	A	-28.592	-3.2224
5.5_B	5.5	5	5	B	-28.093	-0.4605
5.5_L	5.5	5	5	L	-28.4655	-4.8712
6.1_A	6.1	6	1	A	-27.6672	-2.0963
6.1_B	6.1	6	1	B	-27.2015	0.2724
6.1_L	6.1	6	1	L	-27.9066	-5.3162
6.2_A	6.2	6	2	A	-28.2515	-2.1421
6.2_B	6.2	6	2	B	-27.576	-0.2227
6.2_L	6.2	6	2	L	-28.5587	-6.4072
6.3_A	6.3	6	3	A	-27.9067	-2.4658
6.3_B	6.3	6	3	B	-27.8323	-0.3961
6.3_L	6.3	6	3	L	-29.6926	-6.3756
6.4_A	6.4	6	4	A	-27.9581	-3.7953
6.4_B	6.4	6	4	B	-28.1616	-0.3057
6.4_L	6.4	6	4	L	-29.0176	-6.6747
6.5_A	6.5	6	5	A	-27.6559	-5.1646
6.5_B	6.5	6	5	B	-26.9603	-0.2036
6.5_L	6.5	6	5	L	-27.7827	-7.1096
7.1_A	7.1	7	1	A	-28.2216	-2.5822
7.1_B	7.1	7	1	B	-28.2314	0.7196
7.1_L	7.1	7	1	L	-28.4649	-5.3594
7.2_A	7.2	7	2	A	-27.747	-1.0428
7.2_B	7.2	7	2	B	-27.9311	1.9551
7.2_L	7.2	7	2	L	-28.5429	-5.8716
7.3_A	7.3	7	3	A	-29.4595	-2.8275
7.3_B	7.3	7	3	B	-27.887	1.5543
7.3_L	7.3	7	3	L	-29.7305	-5.6634
7.4_A	7.4	7	4	A	-26.9852	-3.348
7.4_B	7.4	7	4	B	-27.2544	0.3566
7.4_L	7.4	7	4	L	-28.0567	-6.7712
7.5_A	7.5	7	5	A	-27.822	-5.1997
7.5_B	7.5	7	5	B	-27.4605	-1.637
7.5_L	7.5	7	5	L	-28.3298	-8.3103
8.1_A	8.1	8	1	A	-27.6227	-3.1084
8.1_B	8.1	8	1	B	-27.9193	-2.6469
8.1_L	8.1	8	1	L	-27.7365	-5.6055
8.2_A	8.2	8	2	A	-28.0218	-2.5722
8.2_B	8.2	8	2	B	-27.8523	-1.9917
8.2_L	8.2	8	2	L	-28.706	-5.7262
8.3_A	8.3	8	3	A	-27.8975	-4.3558
8.3_B	8.3	8	3	B	-27.7476	-0.4593
8.3_L	8.3	8	3	L	-29.2665	-7.5421
8.4_A	8.4	8	4	A	-27.7334	-4.8683
8.4_B	8.4	8	4	B	-27.5049	-2.0864
8.4_L	8.4	8	4	L	-28.5586	-6.9395
8.5_A	8.5	8	5	A	-27.3545	-4.2359
8.5_B	8.5	8	5	B	-27.5788	-1.3343
8.5_L	8.5	8	5	L	-27.4697	-6.8988
