# Supplementary material for: The influence of forest types including native and non‐native tree species on soil macrofauna depends on site conditions
Source: Ecol Evol. 2024 Sep 18;14(9):e70311. doi: 10.1002/ece3.70311 (PMC11410562; doi:10.1002/ece3.70311)
Supplement: Supplementary file 2 — Data S2. [file ECE3-14-e70311-s001.zip › mesofaunabiomass.csv]

id_quintet	id_forest	layer	Q_groups	WW_total_collembola	WW_total_oribatidAdult	WW_total_oribatidNymph
1	1	A	Q1-4	12412.29243	0	9385.703498
2	1	A	Q1-4	48286.83749	34211.03639	44574.5603
3	1	A	Q1-4	236863.8217	200592.2038	36394.77726
4	1	A	Q1-4	26213.29852	6567.118271	8001.912332
1	2	A	Q1-4	552363.6966	361949.4468	54285.62973
3	2	A	Q1-4	163768.1824	234445.2927	17645.31318
4	2	A	Q1-4	51618.31619	3177.347802	16533.76134
1	3	A	Q1-4	24750.92522	32013.98442	5066.658775
2	3	A	Q1-4	7081.764726	303507.0639	237453.5843
3	3	A	Q1-4	130591.3156	203290.2444	63842.21763
4	3	A	Q1-4	22735.95567	7617.115377	12422.72661
1	4	A	Q1-4	550570.8926	359327.4683	145312.4667
2	4	A	Q1-4	60609.64152	266964.7347	445969.1638
3	4	A	Q1-4	73716.29078	643880.5574	357268.7959
4	4	A	Q1-4	40154.33058	102019.5699	53158.4915
1	5	A	Q1-4	326312.7186	427596.0204	220503.3968
2	5	A	Q1-4	157537.8474	746371.1668	379670.8277
3	5	A	Q1-4	533836.211	229961.7601	94095.09153
4	5	A	Q1-4	23003.48445	56955.63302	0
1	1	B	Q1-4	57209.38317	579464.7247	204639.0736
2	1	B	Q1-4	266853.9102	215833.3947	420582.3992
3	1	B	Q1-4	2088.629193	0	0
4	1	B	Q1-4	22440.41736	0	0
1	2	B	Q1-4	4177.258386	0	1447.616793
2	2	B	Q1-4	20647.32648	0	19443.1332
3	2	B	Q1-4	10323.66324	0	0
4	2	B	Q1-4	405236.1897	0	0
3	3	B	Q1-4	10323.66324	0	0
1	4	B	Q1-4	2088.629193	0	0
3	4	B	Q1-4	1520.783928	8220.280517	0
1	5	B	Q1-4	14305.58222	12832.81412	17799.22994
2	5	B	Q1-4	31090.47244	93457.59555	31709.93201
3	5	B	Q1-4	51792.22848	21924.15186	0
1	1	L	Q1-4	8171.764905	297480.288	160803.2327
2	1	L	Q1-4	568696.1412	423774.3714	158476.404
3	1	L	Q1-4	346675.5516	444954.7319	337325.5924
4	1	L	Q1-4	243732.4601	125378.2029	16133.87076
1	2	L	Q1-4	48576.72162	415594.7682	140384.9228
2	2	L	Q1-4	520140.6791	533137.3604	191357.0696
3	2	L	Q1-4	20647.32648	116950.1415	25583.39988
4	2	L	Q1-4	178420.0331	619690.1601	173949.4489
1	3	L	Q1-4	224020.4628	246695.9019	147758.0046
2	3	L	Q1-4	405599.9338	461629.1606	167593.9669
3	3	L	Q1-4	193856.0098	267019.9887	6748.167258
4	3	L	Q1-4	354771.6754	62447.7624	13418.37062
1	4	L	Q1-4	411313.2547	400270.5332	71283.65028
2	4	L	Q1-4	432274.6703	650307.2407	198226.1818
3	4	L	Q1-4	204073.442	239191.4237	63385.77396
4	4	L	Q1-4	830269.3025	558406.3497	150342.4346
1	5	L	Q1-4	294175.358	254575.2845	53561.82133
2	5	L	Q1-4	1116867.908	2144923.547	842285.1178
3	5	L	Q1-4	745359.6082	701046.8399	144148.2634
4	5	L	Q1-4	1092599.446	870675.9971	168265.1058
5	1	A	Q5-8	17201.92375	98755.60334	31943.8237
6	1	A	Q5-8	2782.986023	61878.51634	5028.71485
7	1	A	Q5-8	4177.258386	36063.52949	0
8	1	A	Q5-8	22289.99013	1775.557181	0
5	2	A	Q5-8	25111.25113	37668.04779	9409.509153
6	2	A	Q5-8	59661.33469	639914.3799	215891.4347
7	2	A	Q5-8	2088.629193	39623.41414	723.8083964
8	2	A	Q5-8	2782.986023	0	15627.80476
5	3	A	Q5-8	117271.2328	2381.425065	0
6	3	A	Q5-8	46860.625	105317.0395	89232.45616
8	3	A	Q5-8	64786.8999	96579.32794	68798.4235
5	4	A	Q5-8	2782.986023	46399.55707	3619.041982
6	4	A	Q5-8	7081.764726	0	0
7	4	A	Q5-8	138637.6579	328.1162806	0
8	4	A	Q5-8	2088.629193	1518.828813	0
5	5	A	Q5-8	108999.0061	98244.22119	25761.1223
6	5	A	Q5-8	266304.8992	245931.9927	208859.6884
7	5	A	Q5-8	64086.98437	46948.51337	59412.72001
8	5	A	Q5-8	19486.46086	80767.68867	235895.8334
5	1	B	Q5-8	10323.66324	0	3619.041982
5	2	B	Q5-8	19507.00411	41203.63022	0
5	5	B	Q5-8	19507.00411	1059.115934	0
7	5	B	Q5-8	2782.986023	0	0
8	5	B	Q5-8	2782.986023	54339.76326	0
5	1	L	Q5-8	344996.1393	888272.5112	540657.4094
6	1	L	Q5-8	130484.6269	506048.6951	15627.80476
7	1	L	Q5-8	182868.7967	246819.7453	158135.064
8	1	L	Q5-8	61861.94172	416903.7621	43096.59092
5	2	L	Q5-8	316291.2539	725910.0591	225348.7482
6	2	L	Q5-8	113228.2541	1622080.629	472449.0478
7	2	L	Q5-8	136802.7644	216262.4716	274862.4134
8	2	L	Q5-8	394546.5986	182925.4963	31255.60951
5	3	L	Q5-8	194621.3739	466668.2761	57407.16367
6	3	L	Q5-8	213297.8694	866264.0327	240141.6502
7	3	L	Q5-8	74524.57163	566476.6226	64441.43486
8	3	L	Q5-8	183516.4701	467177.6864	166523.6906
5	4	L	Q5-8	387483.0958	400316.3029	372883.1504
6	4	L	Q5-8	5565.972046	271702.1036	306898.5428
7	4	L	Q5-8	173511.4128	1583649.014	1799006.557
8	4	L	Q5-8	38236.28982	500876.2835	63469.2578
5	5	L	Q5-8	302063.7992	710006.8522	227736.4203
6	5	L	Q5-8	217247.0654	102297.6957	114615.2591
7	5	L	Q5-8	130601.0461	432105.1482	108438.9442
8	5	L	Q5-8	421208.5006	754654.4291	104682.8772
