# Supplementary material for: The influence of forest types including native and non‐native tree species on soil macrofauna depends on site conditions
Source: Ecol Evol. 2024 Sep 18;14(9):e70311. doi: 10.1002/ece3.70311 (PMC11410562; doi:10.1002/ece3.70311)
Supplement: Supplementary file 2 — Data S2. [file ECE3-14-e70311-s001.zip › Species_Guilds.csv]

Species	Guild
Strigamia.acuminata	predator
Lithiobius.curtipes	predator
Geophilus.flavus	predator
Lithobius.microps	predator
Lithobius.macilentus	predator
Geophilus.electricus	predator
Strigamia.crassipes	predator
Lithobius.borealis	predator
Lithobius.calcaratus	predator
Schendyla.nemorensis	predator
Geophilus.truncorum	predator
Lithobius.melanops	predator
Lithobius.lapidicola	predator
Lithobius.muticus	predator
Cryptops.hortensis	predator
Lithobius.mutabilis	predator
Lithobius.agilis	predator
Lithobius.erythrocephalus	predator
Lithobius.crassipes	predator
Lithobius.aeruginosus	predator
Geophilus.alpinus	predator
Geophilus.ribauti	predator
Lithobius.subtilis	predator
Lithobius.forficatus	predator
Bryaxis.puncticollis	predator
Adalia.conglomerata	predator
Loricera.pilicornis	predator
Acalles.sp	predator
Atrecus.affinis	predator
Dalopius.marginatus	predator
Bisnius.sp	predator
Neobisnius.sp	predator
Ptenidium.sp	predator
Pselaphus.heisei	predator
Microsaurus.sp	predator
Anotylus.rugosus	predator
Philonthus.splendens	predator
Ocypus.sp	predator
Xylostiba.monilicornis	predator
Tachyporus.dispar	predator
Xantholinus.linearis	predator
Astenus.sp	predator
Bythinus.sp	predator
Masoreus.wetterhallii	predator
Heterothops.dissimilis	predator
Stenichnus.sp	predator
Pterostichus.sp	predator
Tasgius.sp	predator
Strophosoma.sp	predator
Phymatura.sp	predator
Ochthephilus	predator
Poecilus.cupreus	predator
Staphylinidae	predator
Cleridae	predator
Scarabaeidae	predator
Dasycerus.sulcatus	secondary decomposer
Habrocerus.capillaricornis	secondary decomposer
Clambus.punctulum	secondary decomposer
Coprophilus	secondary decomposer
Atheta.sp	secondary decomposer
Othius.punctulatus	secondary decomposer
Pella.laticollis	secondary decomposer
Notiophilus.biguttatus	secondary decomposer
Agriotes.acuminatus	secondary decomposer
Raphirus.sp	secondary decomposer
Gabrius.sp	secondary decomposer
Pselaphaulax.dresdensis	secondary decomposer
Eusphalerum.sp	secondary decomposer
Oxytelus.laqueatus	secondary decomposer
Micrambe.abietis	secondary decomposer
Ampedus.rufipennis	secondary decomposer
Lamprinodes.saginatus	secondary decomposer
Latridius.minutus	secondary decomposer
Trypodendron.lineatum	secondary decomposer
Olophrum.sp	secondary decomposer
Athous.subfuscus	secondary decomposer
Telmatophilus.brevicollis	secondary decomposer
Hylurgops.palliatus	secondary decomposer
Otiorhynchus	secondary decomposer
Tenebrionidae	secondary decomposer
Aleocharinae	secondary decomposer
Elateridae	secondary decomposer
Agyrtidae	secondary decomposer
Cantharidae	secondary decomposer
Steninae	secondary decomposer
Pselaphinae	secondary decomposer
Scaphidiinae	secondary decomposer
Scydmaenidae	secondary decomposer
Curculionidae	secondary decomposer
Chrysomelidae	secondary decomposer
Rhysodinae	secondary decomposer
Lycidae	secondary decomposer
Lampyridae	secondary decomposer
Dermestidae	secondary decomposer
Ciidae	secondary decomposer
Mycogona.germanica	secondary decomposer
Cylindroiulus.caeruleocinctus	secondary decomposer
Polydesmus.angustus	secondary decomposer
Trichoniscus_pusillus	secondary decomposer
Oniscus_asellus	secondary decomposer
Porcellium_conspersum	secondary decomposer
Ligidium.hypnorum	secondary decomposer
Armadillidium.vulgare	secondary decomposer
Philoscia.affinis	secondary decomposer
Acrotrichis.sp	primary decomposer
Lordithon.sp	primary decomposer
Habrocerus.sp	primary decomposer
Pteryx.suturalis	primary decomposer
Ectinus.aterrimus	primary decomposer
Pocadius.ferrugineus	primary decomposer
Acalyptus.carpini	primary decomposer
Ampedus.balteatus	primary decomposer
Oxystoma.craccae	primary decomposer
Carabidae	predator
Cerambycidae	primary decomposer
Julus.scandinavius	primary decomposer
Ommatoiulus.sabulosus	primary decomposer
Glomeris.marginata	primary decomposer
Glomeris.klugii	primary decomposer
Allajulus.nitidus	primary decomposer
Glomeris.juv.	primary decomposer
Cylindroiulus.punctatus	primary decomposer
Brachydesmus.superus	primary decomposer
Leptoiulus.proximus	primary decomposer
Julidae.juv	primary decomposer
Cylindroiulus.latestriatus	primary decomposer
Craspedosoma.rawlinsi	primary decomposer
Proteroiulus.fuscus	primary decomposer
Lithobius.juv	predator
Glomeris.juv	primary decomposer
Julidae.juv	primary decomposer
