# Supplementary material for: The influence of forest types including native and non‐native tree species on soil macrofauna depends on site conditions
Source: Ecol Evol. 2024 Sep 18;14(9):e70311. doi: 10.1002/ece3.70311 (PMC11410562; doi:10.1002/ece3.70311)
Supplement: Supplementary file 2 — Data S2. [file ECE3-14-e70311-s001.zip › Wenglein_et_al_Community_Guild_skript.R]

####################################################################################################################
# This is the script used for my community research about 
#"The influence of forest types including native and non-native tree species on 
#soil macrofauna depends on site conditions"

####################################################################################################################
####-----Library------------########
library(readxl)
library(ggsignif)     # for adding significant lines into plots
library(ggplot2)
library(MASS)
library(ellipse)
library(tidyverse)    # collections of usefull packages, i.e. ggplot, dplyr, ...
library(tidyr)
library(dplyr)
library(ggpubr)       # additional functions to combine plots nicely
library(vegan)        # ordinations
library(viridis)
library(car)          # Anova Type 2 + 3
library(foreign)
library(agricolae)    # Tukey-HSD test
library(nlme)
library(lme4)         # LMM
library(patchwork)    # to combine plots
library(ggrepel)     # to avoid overlapping labels
library(data.table)
library(pacman)
library(stringr)
library(rstatix)
library(kableExtra)
library(stats)        # for stepwise forward selection
library(knitr)
library(devtools)
library (multcomp)    # for Turkey HSD tests of GLM
library(effects)
library(emmeans)
library(nortest)       # Tests for data distribution, i.e. normality
library(purrr)
library(RVAideMemoire) # Test for Permanova Stepwise
#install.packages('tidyr')

######----- Information ------###########
## my colors for forest types
# "chocolate4","chocolate2","chartreuse2","lightskyblue3", "lightskyblue4"

#### ----- Data preparation----############
rm(list=ls())

#read in the files
#List with all species and the assigned guilds by literature and 15C stable isotope data
species_guilds <- read.csv2("Data/Species_Guilds.csv")
#Full species with all
macrofauna <- read.csv2("Data/Macrofauna.csv")
## environmental factors
env <- readRDS("Data/env.rds")
mesofaunabiomass <- read.csv2("Data/mesofaunabiomass.csv")

# Drop the layers - not what I am focusing on here.  I want to keep it simple 
# Also aggregate the pseudo replicates to reduce the number of zeros
data <- macrofauna[,c(1,3,4,6:137)]
data <- aggregate(.~id_plot, data, sum)
# because I summed 3 layer of 2 pseudo replicates I need to divide id_quintet and id_forest by 6
data$id_quintet <- data$id_quintet / 6
data$id_forest <- data$id_forest / 6
#It is easier to work with abbreviation than numbers for forest types
data <- data %>% 
  mutate(data, forest_type = case_when (endsWith(id_plot, "1") ~ "Dou", 
                                        endsWith(id_plot, "2") ~ "DouBe", 
                                        endsWith(id_plot, "3") ~ "Be", 
                                        endsWith(id_plot, "4") ~ "SpBe", 
                                        endsWith(id_plot, "5") ~ "Sp"))
data$forest_type <- factor(data$forest_type,levels=c('Dou','DouBe','Be','SpBe', 'Sp'))
# region 5,6,7,8 are Sandy, regions 1,2,3,4 are loamy
data <- data %>%
  mutate(region= if_else(.$id_quintet >= 5, 'Sandy', 'Loamy'))

########---------- Data long for assigning different guilds ------------------############
#Primary decomposers - feeding mainly on fresh litter
#Secondary decomposers - feeding mainly on litter colonized by fungi and microbes
#Predators - prey on other animals
### Long data format for all the species, Forest Type and Region for each plot
data_long <- gather(data, Species, Numbers, Strigamia.acuminata:Philoscia.affinis, factor_key=TRUE)
## Assigning the Guilds - Megasternum.concinnum is left out - known to be a freshwater beetle - identification error
#as well as Psephenidae, Myrmecia (1 occurence)
data_long$Guild  <-  species_guilds$Guild[match(data_long$Species,species_guilds$Species)]

## we use sum as we want to count how many are there in total
long_guild <- aggregate(data_long$Numbers, by=list(data_long$forest_type, data_long$region, data_long$Guild), FUN=sum)
colnames(long_guild) <- c("forest_type", "region","Guild", "abundance")
long_guild_sum <- aggregate(data_long$Numbers, by=list(data_long$Guild), FUN=sum)
summary_stats <- long_guild %>% group_by(Guild) %>% summarize(mean = mean(abundance),se = se(abundance))
## for differences in species richness for the different guilds
#long_guild <- apply(data_long$richness, by = list(data_long$forest_type, data_long$region, data_long$Guild)> 0, 1, sum )

##### Dividing into the different guilds
primary_long <- filter(data_long, Guild == "primary decomposer")
secondary_long <- filter(data_long, Guild == "secondary decomposer")
predator_long <- filter(data_long, Guild == "predator")
### back to the wide format
primary <- primary_long %>%
  pivot_wider(id_cols = c(id_plot, id_quintet, forest_type, region), 
    names_from = "Species", values_from = "Numbers" ) #%>% select(-Guild)
secondary <- secondary_long %>%
  pivot_wider(id_cols = c(id_plot, id_quintet, forest_type, region), 
              names_from = "Species", values_from = "Numbers" ) #%>% select(-Guild)
predator <- predator_long %>%
  pivot_wider(id_cols = c(id_plot, id_quintet, forest_type, region), 
              names_from = "Species", values_from = "Numbers" ) #%>% select(-Guild)

### Abundance and Richness for the Groups #################
data$forest_type <- factor(data$forest_type,levels=c('Dou','DouBe','Be','SpBe', 'Sp'))
primary$forest_type <- factor(primary$forest_type,levels=c('Dou','DouBe','Be','SpBe', 'Sp'))
secondary$forest_type <- factor(secondary$forest_type,levels=c('Dou','DouBe','Be','SpBe', 'Sp'))
predator$forest_type <- factor(predator$forest_type,levels=c('Dou','DouBe','Be','SpBe', 'Sp'))
#Abundance
data$abundance <- rowSums(data[, c(4:135)])
primary$abundance <- rowSums(primary[, c(5:27)])
secondary$abundance <- rowSums(secondary[, c(5:53)])
predator$abundance <- rowSums(predator[, c(5:61)])

## for Abundance per squarmeter we need to total area they cover = 0.062 (2 cores with 20 cm diameter)
# now we multiply by x 16.13 for one m^2
data$plotabundance <-data$abundance *16.13
primary$plotabundance <-primary$abundance *16.13
secondary$plotabundance <- secondary$abundance *16.13
predator$plotabundance <- predator$abundance *16.13

#Richness without juveniles
data$species_rich <- apply(data[, c(4:10,12:119,121:125,127:135)]> 0,1, sum)
primary$species_rich <- apply(primary[, c(5:19,21:23,25:27)] > 0,1, sum)
secondary$species_rich <- apply(secondary[, c(5:53)] > 0,1, sum)
predator$species_rich <- apply(predator[, c(5:11,13:61)] > 0,1, sum)

###### Univariant Analysis for Groups ###############
se <- function(x) sd(x) / sqrt(length(x)) # Create own function
##Abundance
#All Macrofauna
all.abundance <- data %>% group_by(forest_type, region) %>% 
  summarize(min = min(plotabundance),median = median(plotabundance),mean = mean(plotabundance),
            sd= sd(plotabundance), se =se(plotabundance), max = max(plotabundance))

#Primary
primary.abundance <- primary %>% group_by(forest_type, region) %>% 
  summarize(min = min(plotabundance),median = median(plotabundance),mean = mean(plotabundance),
            sd= sd(plotabundance), se =se(plotabundance), max = max(plotabundance))
primary.abundance$Group <- 'Primary'
#Secondary
secondary.abundance <- secondary %>% group_by(forest_type, region) %>% 
  summarize(min = min(plotabundance),median = median(plotabundance),mean = mean(plotabundance),
            sd= sd(plotabundance), se =se(plotabundance),max = max(plotabundance))
secondary.abundance$Group <- 'Secondary'
#Predator
predator.abundance <- predator %>% group_by(forest_type, region) %>% 
  summarize(min = min(plotabundance),median = median(plotabundance),mean = mean(plotabundance),
            sd= sd(plotabundance), se =se(plotabundance),max = max(plotabundance))
predator.abundance$Group <- 'Predator'

guild.abundance <- rbind(primary.abundance, secondary.abundance, predator.abundance)

write.csv(guild.abundance, "Results\\Manuskript\\Univariant_guild_abundance.csv", row.names=FALSE)

## Species Richness
#All Macrofauna
all.rich <- data %>% group_by(forest_type, region) %>% 
  summarize(min = min(species_rich),median = median(species_rich),mean = mean(species_rich),
            sd= sd(species_rich), se =se(species_rich), max = max(species_rich))

#Primary
primary.rich <- primary %>% group_by(forest_type, region) %>% 
  summarize(min = min(species_rich),median = median(species_rich),mean = mean(species_rich),
            sd= sd(species_rich), se =se(abundance),max = max(species_rich))
primary.rich$Group <- 'Primary'
#Secondary
secondary.rich <- secondary %>% group_by(forest_type, region) %>% 
  summarize(min = min(species_rich),median = median(species_rich),mean = mean(species_rich),
            sd= sd(species_rich), se =se(abundance),max = max(species_rich))
secondary.rich$Group <- 'Secondary'
#Predator
predator.rich <- predator %>% group_by(forest_type, region) %>% 
  summarize(min = min(species_rich),median = median(species_rich),mean = mean(species_rich),
            sd= sd(species_rich), se =se(abundance),max = max(species_rich))
predator.rich$Group <- 'Predator'

guild.rich <- rbind(primary.rich, secondary.rich, predator.rich)

write.csv(guild.rich, "Results\\Manuskript\\Univariant_guild_richness.csv", row.names=FALSE)

###Full numbers
guild.abundance %>% group_by(Group) %>% 
  summarize(min = min(min),median = median(median),mean = mean(mean),
            sd= sd(sd), se =se(se), max = max(max))

guild.rich %>% group_by( Group) %>% 
  summarize(min = min(min),median = median(median),mean = mean(mean),
            sd= sd(sd), se =se(se), max = max(max))

###########  Statistic Models  ###################################################
#Model check function for checking residuals
model.check <- function(model = NULL, var = NULL){
  par(mfrow = c(1,2))
  qqnorm(resid(model)); qqline(resid(model))
  plot(fitted(model), residuals(model, type = c("pearson")));abline(a=0,b=0)
  par(mfrow = c(1,1))
}

### starting off with a simple anova
### to test between the guilds we use the mean for the guilds for forest_types and regions
two.way2 <- aov(mean ~ Group * forest_type + region, data = guild.abundance)
summary(two.way2)
sink("Results\\Manuskript\\anova_guilds_mean.txt")
summary(two.way2)
sink()

#### ---------Generalized Linear Mixed Models -----------------########################
###going with glmer because it fits the data better
#### full macrofauna
##Abundance
ma1a <- glmer(abundance ~ forest_type + region + (1 | id_plot), family = poisson, data = data)
ma2a <- glm(abundance ~ forest_type, family = poisson, data = data)
ma3a <- glmer(abundance ~ forest_type * region + (1 | id_quintet), family = poisson, data = data)
ma4a <- glmer(abundance ~ forest_type * region + (1 | id_plot), family = poisson, data = data)

alrt_result <- anova( ma2a, ma3a, ma1a, test = "Chisq")
ma1a.check <- model.check(ma1a)
ma2a.check <- model.check(ma2a)
ma3a.check <- model.check(ma3a) #<- best fit
ma4a.check <- model.check(ma4a)

car::Anova(ma3a, type=3)
summary(glht(ma3a, mcp(forest_type="Tukey",interaction_average = TRUE)))
summary(glht(ma3a, mcp(region="Tukey",interaction_average = TRUE)))

##species_rich
ma1r <- glmer(species_rich ~ forest_type + region + (1 | id_plot), family = poisson, data = data)
ma2r <- glm(species_rich ~ forest_type, family = poisson, data = data)
ma3r <- glmer(species_rich ~ forest_type * region + (1 | id_quintet), family = poisson, data = data)
ma4r <- glmer(species_rich ~ forest_type * region + (1 | id_plot), family = poisson, data = data)

alrt_result4 <- anova( ma2r, ma3r, ma1r, test = "Chisq")
ma1r.check <- model.check(ma1r)
ma2r.check <- model.check(ma2r)
ma3r.check <- model.check(ma3r) 
ma4r.check <- model.check(ma4r) #<- best fit

car::Anova(ma4r, type=3)
summary(glht(ma4r, mcp(forest_type="Tukey",interaction_average = TRUE)))
summary(glht(ma4r, mcp(region="Tukey",interaction_average = TRUE)))

####GLMM for Guilds 
#### Abundance
#Primary
m1a <- glmer(abundance ~ forest_type + region + (1 | id_plot), family = poisson, data = primary)
m2a <- glm(abundance ~ forest_type, family = poisson, data = primary)
m3a <- glmer(abundance ~ forest_type * region + (1 | id_quintet), family = poisson, data = primary)
m4a <- glmer(abundance ~ forest_type * region + (1 | id_plot), family = poisson, data = primary)

lrt_result <- anova( m2a, m3a, m1a, test = "Chisq")
m1a.check <- model.check(m1a)
m2a.check <- model.check(m2a)
m3a.check <- model.check(m3a) #<- best fit
m4a.check <- model.check(m4a)

car::Anova(m3a, type=3)
summary(glht(m3a, mcp(forest_type="Tukey",interaction_average = TRUE)))
summary(glht(m3a, mcp(region="Tukey",interaction_average = TRUE)))

##Secondary
m5a <- glmer(abundance ~ forest_type + region + (1 | id_plot), family = poisson, data = secondary)
m6a <- glm(abundance ~ forest_type, family = poisson, data = secondary)
m7a <- glmer(abundance ~ forest_type * region + (1 | id_quintet), family = poisson, data = secondary)
m8a <- glmer(abundance ~ forest_type * region + (1 | id_plot), family = poisson, data = secondary)

lrt_result2 <- anova( m5a, m6a, m7a, m8a, test = "Chisq")
m5a.check <- model.check(m5a)
m6a.check <- model.check(m6a)
m7a.check <- model.check(m7a) #<- best fit
m8a.check <- model.check(m8a)

car::Anova(m7a, type=3)
summary(glht(m7a, mcp(forest_type="Tukey",interaction_average = TRUE)))
summary(glht(m7a, mcp(region="Tukey",interaction_average = TRUE)))

##Predatory
m9a <- glmer(abundance ~ forest_type + region + (1 | id_plot), family = poisson, data = predator)
m10a <- glm(abundance ~ forest_type, family = poisson, data = predator)
m11a <- glmer(abundance ~ forest_type * region + (1 | id_quintet), family = poisson, data = predator)
m12a <- glmer(abundance ~ forest_type * region + (1 | id_plot), family = poisson, data = predator)

lrt_result3 <- anova( m9a, m10a, m11a, m12a, test = "Chisq")
m9a.check <- model.check(m9a)
m10a.check <- model.check(m10a)
m11a.check <- model.check(m11a) #<- best fit
m12a.check <- model.check(m12a)

car::Anova(m11a, type=3)
summary(glht(m11a, mcp(forest_type="Tukey",interaction_average = TRUE)))
summary(glht(m11a, mcp(region="Tukey",interaction_average = TRUE)))

#### Richness
#Primary
m1r <- glmer(species_rich ~ forest_type + region + (1 | id_plot), family = poisson, data = primary)
m2r <- glm(species_rich ~ forest_type, family = poisson, data = primary)
m3r <- glmer(species_rich ~ forest_type * region + (1 | id_quintet), family = poisson, data = primary)
m4r <- glmer(species_rich ~ forest_type * region + (1 | id_plot), family = poisson, data = primary)

lrt_result4 <- anova( m2r, m3r, m1r, test = "Chisq")
m1r.check <- model.check(m1r)
m2r.check <- model.check(m2r)
m3r.check <- model.check(m3r) 
m4r.check <- model.check(m4r) #<- best fit

car::Anova(m4r, type=3)
summary(glht(m4r, mcp(forest_type="Tukey",interaction_average = TRUE)))
summary(glht(m4r, mcp(region="Tukey",interaction_average = TRUE)))

##Secondary
m5r <- glmer(species_rich ~ forest_type + region + (1 | id_plot), family = poisson, data = secondary)
m6r <- glm(species_rich ~ forest_type* region, family = poisson, data = secondary)
m7r <- glmer(species_rich ~ forest_type * region + (1 | id_quintet), family = poisson, data = secondary)
m8r <- glmer(species_rich ~ forest_type * region + (1 | id_plot), family = poisson, data = secondary)

lrt_result2 <- anova( m5r, m6r, m7r, m8r, test = "Chisq")
m5r.check <- model.check(m5r)
m6r.check <- model.check(m6r) #<- best fit and not singular
m7r.check <- model.check(m7r) 
m8r.check <- model.check(m8r)

car::Anova(m6r, type=3)
summary(glht(m6r, mcp(forest_type="Tukey",interaction_average = TRUE)))
summary(glht(m6r, mcp(region="Tukey",interaction_average = TRUE)))

##Predatory
m9r <- glmer(species_rich ~ forest_type + region + (1 | id_plot), family = poisson, data = predator)
m10r <- glm(species_rich ~ forest_type, family = poisson, data = predator)
m11r <- glmer(species_rich ~ forest_type * region + (1 | id_quintet), family = poisson, data = predator)
m12r <- glmer(species_rich ~ forest_type * region + (1 | id_plot), family = poisson, data = predator)

lrt_result3 <- anova( m9r, m10r, m11r, m12r, test = "Chisq")
m9r.check <- model.check(m9r)
m10r.check <- model.check(m10r)
m11r.check <- model.check(m11r) #<- best fit
m12r.check <- model.check(m12r) #singular

car::Anova(m11r, type=3)
summary(glht(m11r, mcp(forest_type="Tukey",interaction_average = TRUE)))
summary(glht(m11r, mcp(region="Tukey",interaction_average = TRUE)))

#####-----------Abundances and Richness with Forest types and Regions Interaction --------###########################
# Full Macrofauna
pd <- position_dodge(0.2) # move them .05 to the left and right
all_abund_region_plot <- ggplot(all.abundance, aes(x=forest_type, y=mean, colour=region, group=region, fill = region)) + 
  geom_errorbar(aes(ymin=mean-se, ymax=mean+se),  width=.1, position=pd) +
  geom_line(position=pd) + geom_point(position=pd, size=3, shape=21, fill="white") + # 21 is filled circle
  xlab("Forest type") + ylab("Abundance (ind / m\u00B2)") + scale_colour_hue(l=20) +                    # Use darker colors, lightness=40
  ggtitle("Total Macrofauna") +
  labs(color='Region')+
  scale_color_manual(values = c("#F05039","#1F449C" ))+ 
  expand_limits(y=0) +                        # Expand y range
  scale_y_continuous(breaks=0:10*400) +         # Set tick every 4
  theme(plot.title = element_text(size=1))+
  theme_bw() + theme(legend.position="bottom", plot.title = element_text(size=14)) + theme(legend.text = element_text(size=14),axis.title.x = element_text(size=13), axis.text.x = element_text(angle = 45, hjust = 1, size =12))              # Position legend in bottom right
all_abund_region_plot

all_rich_region_plot <- ggplot(all.rich, aes(x=forest_type, y=mean, colour=region, group=region)) + 
  geom_errorbar(aes(ymin= ifelse(mean-se < 0,0, mean - se), ymax=mean+se),  width=.1, position=pd) +
  geom_line(position=pd) + geom_point(position=pd, size=3, shape=21, fill="white") + # 21 is filled circle
  xlab("Forest type") + ylab("Species richness (number of species per sample)") + scale_colour_hue(l=20) +                    # Use darker colors, lightness=40
  ggtitle("   ") +
  labs(color='Region')+
  scale_color_manual(values = c("#F05039","#1F449C" ))+ 
  expand_limits(y=0) +                        # Expand y range
  scale_y_continuous(breaks=0:10*2) +         # Set tick every 4
  theme_bw() + theme(legend.position="bottom", legend.title = element_text(size=14),legend.key.size = unit(1, 'cm')) + theme(legend.text = element_text(size=14),axis.title.x = element_text(size=13), axis.text.x = element_text(angle = 45, hjust = 1, size =12)) # Position legend in bottom right
all_rich_region_plot

all_rich_regionplot  <- ggarrange(all_abund_region_plot, all_rich_region_plot,
                                    labels = c(),
                                    ncol = 2, nrow = 1, common.legend = TRUE, legend = "bottom")

ggsave(filename = "Results/Manuskript/Figure_all_macrofauna_abundance_richness.png", device = "png", height = 12, width = 20, units = "cm")

###For the three guilds
#Abundance
pd <- position_dodge(0.2) # move them .05 to the left and right
abund_region_primary_plot <- ggplot(primary.abundance, aes(x=forest_type, y=mean, colour=region, group=region)) + 
  geom_errorbar(aes(ymin=mean-se, ymax=mean+se),  width=.1, position=pd) +
  geom_line(position=pd) + geom_point(position=pd, size=3, shape=21, fill="white") + # 21 is filled circle
  xlab("Forest type") + ylab("Abundance (ind / m\u00B2)") + scale_colour_hue(l=20) +  # Use darker colors, lightness=40
  ggtitle("Primary decomposers") + 
  labs(color='Region')+
  scale_color_manual(values = c("#F05039","#1F449C" ))+
  expand_limits(y=0) +                        # Expand y range
  scale_y_continuous(breaks=0:10*40) +         # Set tick every 4
  theme(plot.title = element_text(size=1))+
  theme_bw() + theme(legend.position="bottom", plot.title = element_text(size=11), axis.text.x = element_text(angle = 45, hjust = 1, size =12))   # Position legend in bottom right
abund_region_primary_plot

abund_region_secondary_plot <- ggplot(secondary.abundance, aes(x=forest_type, y=mean, colour=region, group=region)) + 
  geom_errorbar(aes(ymin=mean-se, ymax=mean+se),  width=.1, position=pd) +
  geom_line(position=pd) + geom_point(position=pd, size=3, shape=21, fill="white") + # 21 is filled circle
  xlab("Forest type") + ylab("Abundance (ind / m\u00B2)") + scale_colour_hue(l=20) +                    # Use darker colors, lightness=40
  ggtitle("Secondary decomposers") +
  labs(color='Region')+
  scale_color_manual(values = c("#F05039","#1F449C" ))+
  expand_limits(y=0) +                        # Expand y range
  scale_y_continuous(breaks=0:12*200) +         # Set tick every 4
  theme(plot.title = element_text(size=8))+
  theme_bw() + theme(legend.position="bottom", plot.title = element_text(size=11), axis.text.x = element_text(angle = 45, hjust = 1, size =12))               # Position legend in bottom right
abund_region_secondary_plot

abund_region_predator_plot <- ggplot(predator.abundance, aes(x=forest_type, y=mean, colour=region, group=region)) + 
  geom_errorbar(aes(ymin=mean-se, ymax=mean+se),  width=.1, position=pd) +
  geom_line(position=pd) + geom_point(position=pd, size=3, shape=21, fill="white") + # 21 is filled circle
  xlab("Forest type") + ylab("Abundance (ind / m\u00B2)") + scale_colour_hue(l=20) +                    # Use darker colors, lightness=40
  ggtitle("Predators") +
  labs(color='Region')+
  scale_color_manual(values = c("#F05039","#1F449C" ))+
  expand_limits(y=0) +                        # Expand y range
  scale_y_continuous(breaks=0:22*100) +         # Set tick every 4
  theme(plot.title = element_text(size=8))+
  theme_bw() + theme(legend.position="bottom", plot.title = element_text(size=11), axis.text.x = element_text(angle = 45, hjust = 1, size =12))               # Position legend in bottom right
abund_region_predator_plot

Abund_guild_regionplot  <- ggarrange(abund_region_primary_plot, abund_region_secondary_plot, abund_region_predator_plot,
                                     labels = c(),
                                     ncol = 3, nrow = 1, common.legend = TRUE, legend = "none")
Abund_guild_regionplot
#ggsave(filename = "Results/Manuskript/Abundance_guilds_regions.png", device = "png", height = 10, width = 20, units = "cm")

### Richness Region
rich_region_primary_plot <- ggplot(primary.rich, aes(x=forest_type, y=mean, colour=region, group=region)) + 
  geom_errorbar(aes(ymin= ifelse(mean-se < 0,0, mean - se), ymax=mean+se),  width=.1, position=pd) +
  geom_line(position=pd) + geom_point(position=pd, size=3, shape=21, fill="white") + # 21 is filled circle
  xlab("Forest type") + ylab("Species richness (number of species per sample)") + scale_colour_hue(l=20) +                    # Use darker colors, lightness=40
  #ggtitle("Primary Decomposer") +
  scale_color_manual(values = c("#F05039","#1F449C" ))+
  labs(color='Region')+
  expand_limits(y=0) +                        # Expand y range
  scale_y_continuous(breaks=0:10*2) +         # Set tick every 4
  theme_bw() + theme(legend.position="bottom", legend.title = element_text(size=14),legend.key.size = unit(1, 'cm')) + theme(legend.text = element_text(size=14), axis.text.x = element_text(angle = 45, hjust = 1, size =12)) # Position legend in bottom right
rich_region_primary_plot

rich_region_secondary_plot <- ggplot(secondary.rich, aes(x=forest_type, y=mean, colour=region, group=region)) + 
  geom_errorbar(aes(ymin= ifelse(mean-se < 0,0, mean - se), ymax=mean+se),  width=.1, position=pd) +
  geom_line(position=pd) + geom_point(position=pd, size=3, shape=21, fill="white") + # 21 is filled circle
  xlab("Forest type") + ylab("Species richness (number of species per sample)") + scale_colour_hue(l=20) +                    # Use darker colors, lightness=40
  #ggtitle("Secondary Decomposer") +
  labs(color='Region')+
  scale_color_manual(values = c("#F05039","#1F449C" ))+
  expand_limits(y=0) +                        # Expand y range
  scale_y_continuous(breaks=0:20*4) +         # Set tick every 4
  theme_bw() + theme(legend.position="bottom", legend.title = element_text(size=14),legend.key.size = unit(1, 'cm')) + theme(legend.text = element_text(size=14), axis.text.x = element_text(angle = 45, hjust = 1, size =12))   # Position legend in bottom right
rich_region_secondary_plot

rich_region_predator_plot <- ggplot(predator.rich, aes(x=forest_type, y=mean, colour=region, group=region)) + 
  geom_errorbar(aes(ymin= ifelse(mean-se < 0,0, mean - se), ymax=mean+se),  width=.1, position=pd) +
  geom_line(position=pd) + geom_point(position=pd, size=3, shape=21, fill="white") + # 21 is filled circle
  xlab("Forest type") + ylab("Species richness (number of species per sample)") + scale_colour_hue(l=20) +                    # Use darker colors, lightness=40
  #ggtitle("Predator") +
  labs(color='Region')+
  scale_color_manual(values = c("#F05039","#1F449C" ))+
  expand_limits(y=0) +                        # Expand y range
  scale_y_continuous(breaks=0:22*2) +         # Set tick every 4
  theme_bw() + theme(legend.position="bottom", legend.title = element_text(size=14), legend.key.size = unit(1, 'cm')) + theme(legend.text = element_text(size=14), axis.text.x = element_text(angle = 45, hjust = 1, size =12))  # Position legend in bottom right
rich_region_predator_plot

rich_guild_regionplot  <- ggarrange(rich_region_primary_plot, rich_region_secondary_plot, rich_region_predator_plot,
                                     labels = c(),
                                     ncol = 3, nrow = 1, common.legend = TRUE, legend = "bottom")
rich_guild_regionplot
#ggsave(filename = "Results/Manuskript/Richness_guilds_regions.png", device = "png", height = 10, width = 20, units = "cm")

Abund_guild_regionplot /rich_guild_regionplot
ggsave(filename = "Results/Manuskript/Guilds_abundance_richness_interaction.png", device = "png", height = 20, width = 20, units = "cm")

###############--------------- NMDS ---------#########################
######## environmental factors###################
##aggregating mesofauna biomass for the plots, as I dropped the layers #######
mesofaunabiomass$id_plot <- paste(mesofaunabiomass$id_quintet, mesofaunabiomass$id_forest, sep="_")
meso <- mesofaunabiomass[,c(5:8)]
meso$WW_total_collembola <- as.numeric(meso$WW_total_collembola)
meso$WW_total_oribatidAdult <- as.numeric(meso$WW_total_oribatidAdult)
meso$WW_total_oribatidNymph <- as.numeric(meso$WW_total_oribatidNymph)
meso$id_plot <- as.factor(meso$id_plot)
meso <- aggregate(.~id_plot, meso, sum)
### other environmental factors
env1 <- env %>% 
  mutate(env, forest_type = case_when (endsWith(id_forest, "1") ~ "Dou", 
                                       endsWith(id_forest, "2") ~ "DouBe", 
                                       endsWith(id_forest, "3") ~ "Be", 
                                       endsWith(id_forest, "4") ~ "SpBe", 
                                       endsWith(id_forest, "5") ~ "Sp"))
env1$forest_type <- factor(env1$forest_type,levels=c('Dou','DouBe','Be','SpBe', 'Sp'))

# region north as nutrient rich and south as nutrient poor
env1 <- env1 %>% mutate(region= if_else(.$id_quintet >= 5, 'North', 'South'))

#combining mesofaunabiomass with the rest
env1 <- cbind(env1, meso[,c(2:4)])
env.variables <- env1 %>% group_by( forest_type, region) %>% summarise(across(5:15, mean))
colnames(env1)[c(5:12,15:17)] <- c("pH", "C","C/N","Water%","Gram+","Gram-","Fungi","Litter","Collembola","Oribatida","Oribatida_Nymph")

env_factors <- env1[c(5:12,15:17)]
##stepwise forward selection
#define intercept-only model
intercept_only <- lm(pH ~ 1, data=env_factors)
#define model with all predictors
env_all <- lm(pH ~ ., data=env_factors)
#perform forward stepwise regression
forward <- step(intercept_only, direction='forward', scope=formula(env_all))
#view results of forward stepwise regression
forward$anova
#view final model
forward$coefficients

## model selected pH, C, Litter, Gram+, Gram - and Oribatida
#we leave out Oribatida because they are not directed related to primary and secondary decomposers and poor prey
env_selected <- env_factors[,c(1,2,5,6,8)]

##########################NMDS#############################
####Full Community
s1 <- "Strigamia.acuminata"
s2 <- "Philoscia.affinis"
N1 <- which(colnames(data)==s1)
N2 <- which(colnames(data)==s2)
N1; N2

## keep species that occur in => 2 plots (>= 5% of 40 plots)
species.freq <- specnumber(data[,N1:N2], MARGIN=2)
X <- names(species.freq)[which(species.freq > 1)]
X # resulted in 68 taxa

sptrans <- data[,X]
fauna.dist <- vegdist(sptrans,method="bray")

## PREMANOVA
perm <- adonis2(fauna.dist~forest_type*region,data=data)
perm

#pairwise adonis
pairwise.perm.manova(fauna.dist,data$region,nperm=999)
pairwise.perm.manova(fauna.dist,data$forest_type,nperm=999)

betadisper(fauna.dist, data$forest_type, type = c("median","centroid"), bias.adjust = FALSE)

# NMDS primary
set.seed(121)
NMDS <- metaMDS(data[,X],distance = "bray", k=3)
stressplot(NMDS)
stress_NMDS <- NMDS$stress

###envfit
en = envfit(NMDS, env_selected, permutations = 999, na.rm = TRUE)
plot(NMDS)
plot(en)
en_coord_cont = as.data.frame(scores(en, "vectors")) * ordiArrowMul(en)

## coordinates for plot
site.scores <- as.data.frame(scores(NMDS, "sites"))
dff <-  cbind(data[ , c(136, 137)], data[,X])
dff <- cbind(dff, site.scores)
centroids <- dff %>% group_by(forest_type) %>% select(NMDS1, NMDS2) %>% summarise_all(list(mean)) %>% rename("mean_NMDS1"="NMDS1","mean_NMDS2"="NMDS2")
dff <- dff %>% left_join(.,centroids,by=c("forest_type")) %>% mutate_at(vars(forest_type),as.factor)

species.scores <- as.data.frame(scores(NMDS, "species"))  #Using the scores function from vegan to extract the species scores and convert to a data.frame
species.scores$species <- rownames(species.scores)  # create a column of species, from the rownames of species.scores
head(species.scores) 

### Ellipses 
nmds_plot_all <- ggplot(dff, aes(x=NMDS1,y=NMDS2)) +
  labs(title ='Macrofauna', subtitle = 'Stress = 0.1792') +
  stat_ellipse(data = dff, geom = "polygon", aes(x=NMDS1, y=NMDS2, fill = forest_type),alpha = 0.5, level = 0.3,linetype='dotted')+
  #stat_ellipse(data = dff.pr, geom = "polygon", aes(x=NMDS1, y=NMDS2, fill = region),alpha = 0.4, level = 0.3,linetype='dotted')+
  geom_segment(aes(x = 0, y = 0, xend = NMDS1, yend = NMDS2), 
               data = en_coord_cont, arrow = arrow(length= unit(0.25, "cm")), colour = "darkblue") +
  geom_text(data = en_coord_cont, aes(x = NMDS1, y = NMDS2), colour = "darkblue", hjust="outward", vjust="outward",
                  fontface = "bold", size = 4,label = row.names(en_coord_cont)) + 
  #geom_text_repel(data=species.scores,aes(x=NMDS1,y=NMDS2,label=species),alpha=0.9, size = 3, fontface =3) +
  geom_point(aes(x=NMDS1,y=NMDS2, shape = region), size = 3) +
  geom_label(aes(x=mean_NMDS1,y=mean_NMDS2,color=forest_type),label=dff$forest_type,fontface=2,size=4,label.size=0,alpha=0.3, label.r=unit(0.5, "lines"))  +
  theme_classic(base_size = 10) +
  theme(panel.grid.major = element_line(color = "grey",size = 0.75,linetype = 2))+
  scale_fill_manual(values=c("#760000","#00555a","chartreuse2","chocolate2","chocolate4","lightskyblue4", "lightskyblue3", '#F8766D','#00BFC4'), 
                     name="Forest type",
                     breaks=c("Loamy", "Sandy","Be", "DouBe", "Dou", "SpBe", "Sp"),
                     labels=c("Loamy", "Sandy","Be", "DouBe", "Dou", "SpBe", "Sp"),
                     )+ 
  scale_shape_manual(values=c(4, 19),
                     name = "Region",
                     labels = c("Loamy", "Sandy"))+
  scale_color_manual(values=c("chartreuse2","chocolate2","chocolate4","lightskyblue4", "lightskyblue3", 'purple4','orange3'), 
                     name="Forest type",
                     breaks=c("Be", "DouBe", "Dou", "SpBe", "Sp", "Loamy", "Sandy"),
                     labels=c("Be", "DouBe", "Dou", "SpBe", "Sp","Loamy", "Sandy"))+
  theme(legend.position = "right", legend.title = element_text(size=14), legend.key.size = unit(1, 'cm')) + theme(legend.text = element_text(size=14), axis.text.x = element_text(size =13), axis.text.y = element_text(size =13),axis.title.x = element_text(size =13), axis.title.y = element_text(size =13)) 
nmds_plot_all

ggsave(filename = "Results/Manuskript/NMDS_ALL_regions_Macrofauna.png", device = "png", height = 20, width = 20, units = "cm")

####Primary Decomposers
sppr1 <- "Acrotrichis.sp"
sppr2 <- "Proteroiulus.fuscus"
Nopr1 <- which(colnames(primary)==sppr1)
Nopr2 <- which(colnames(primary)==sppr2)
Nopr1; Nopr2

## keep species that occur in => 2 plots (>= 5% of 40 plots)
species.freq.pr <- specnumber(primary[,Nopr1:Nopr2], MARGIN=2)
X.pr <- names(species.freq.pr)[which(species.freq.pr > 1)]
X.pr # resulted in 67 taxa

### we only keep the plots which have animals in them, as double zeros are not possible
plots.freq.pr <- specnumber(primary[,X.pr])
plots.freq.pr
Y.pr <- names(plots.freq.pr)[which(plots.freq.pr  > 0)]
Y.pr
## remove rows which have zeros
primary_reduced <- primary [c(1:3,8,10, 12,13,15:17,19:20,22:28,33,34,36:39),]
write.csv(primary_reduced, "Results/Guilds/primary_NMDS_reduced.csv", row.names=FALSE)

sptranspr <- primary[c(1:3,8,10, 12,13,15:17,19:20,22:28,33,34,36:39),X.pr]
fauna.dist.pr <- vegdist(sptranspr,method="bray")

## PREMANOVA
perm.pr <- adonis2(fauna.dist.pr~forest_type*region,data=primary[c(1:3,8,10, 12,13,15:17,19:20,22:28,33,34,36:39),])
perm.pr

#pairwise adonis
pairwise.perm.manova(fauna.dist.pr,primary[c(1:3,8,10, 12,13,15:17,19:20,22:28,33,34,36:39),]$region,nperm=999)
pairwise.perm.manova(fauna.dist.pr,primary[c(1:3,8,10, 12,13,15:17,19:20,22:28,33,34,36:39),]$forest_type,nperm=999)

# NMDS primary
set.seed(121)
NMDS.pr <- metaMDS(primary[c(1:3,8,10, 12,13,15:17,19:20,22:28,33,34,36:39),X.pr],distance = "bray", k=3)
stressplot(NMDS.pr)
stress_NMDS.pr <- NMDS.pr$stress

###envfit with variables selected through stepwise forward selection
en.pr = envfit(NMDS.pr, env_selected[c(1:3,8,10,12,13,15:17,19:20,22:28,33,34,36:39),], permutations = 999, na.rm = TRUE)
plot(NMDS.pr)
plot(en.pr)
#plot(en)
en_coord_cont.pr = as.data.frame(scores(en.pr, "vectors")) * ordiArrowMul(en.pr)

## coordinates for plot
site.scores.pr <- as.data.frame(scores(NMDS.pr, "sites"))
dff.pr <-  cbind(primary[ c(1:3,8,10, 12,13,15:17,19:20,22:28,33,34,36:39), c(3:4, 28,30)], primary[c(1:3,8,10, 12,13,15:17,19:20,22:28,33,34,36:39),X.pr])
dff.pr <- cbind(dff.pr, site.scores.pr)
#dff.pr <- scores(NMDS.pr) %>% cbind(primary[c(1:3,8,10, 12,13,15:17,19:20,22:28,33,34,36:39), c(3:4, 27, 28)],primary[c(1:3,8,10, 12,13,15:17,19:20,22:28,33,34,36:39),X.pr],.)

centroids.pr <- dff.pr %>% group_by(forest_type) %>% select(NMDS1, NMDS2) %>% summarise_all(list(mean)) %>% rename("mean_NMDS1"="NMDS1","mean_NMDS2"="NMDS2")
dff.pr <- dff.pr %>% left_join(.,centroids.pr,by=c("forest_type")) %>% mutate_at(vars(forest_type),as.factor)

species.scores.pr <- as.data.frame(scores(NMDS.pr, "species"))  #Using the scores function from vegan to extract the species scores and convert to a data.frame
species.scores.pr$species <- rownames(species.scores.pr)  # create a column of species, from the rownames of species.scores
head(species.scores.pr) 

### Ellipses 
dff.pr$forest_type <- factor(dff.pr$forest_type,levels=c('Dou','DouBe','Be','SpBe', 'Sp'))

nmds_plot_primary <- ggplot(dff.pr, aes(x=NMDS1,y=NMDS2)) +
  labs(title ='a) Primary decomposers', subtitle = 'Stress = 0.069') +
  stat_ellipse(data = dff.pr, geom = "polygon", aes(x=NMDS1, y=NMDS2, fill = region),alpha = 0.4, level = 0.3,linetype='dotted')+
  geom_segment(aes(x = 0, y = 0, xend = NMDS1, yend = NMDS2), 
               data = en_coord_cont.pr, arrow = arrow(length = unit(0.25,"cm")), color ="darkblue") +
  geom_text(data = en_coord_cont.pr, aes(x = NMDS1, y = NMDS2), colour = "darkblue", hjust="outward", vjust="outward",
                  fontface = "bold", size = 3, label = row.names(en_coord_cont.pr), nudge_x = 0.05, nudge_y = 0.05) + 
  geom_text_repel(data=species.scores.pr,aes(x=NMDS1,y=NMDS2,label=species),alpha=1, size = 3, fontface =3) +
  geom_point(aes(x=NMDS1,y=NMDS2, color = forest_type),pch=21,size=2,stroke=.1) +
  #geom_label_repel(aes(x=mean_NMDS1,y=mean_NMDS2,color=forest_type),label=dff.pr$forest_type,fontface=2,size=4,label.size=1,alpha=0.9, label.r=unit(0.5, "lines"))  +
  geom_label(aes(x=mean_NMDS1,y=mean_NMDS2,color=forest_type),label=dff.pr$forest_type,fontface=2,size=4,label.size=0,alpha=0.9, label.r=unit(0.5, "lines"))  +
  theme_classic(base_size = 10) +
  theme(panel.grid.major = element_line(color = "grey",size = 0.75,linetype = 2))+
  theme(plot.title = element_text(size=16))+
  scale_fill_manual(values=c("#F05039","#1F449C"),
                        name  ="Region",
                        breaks=c("Sandy", "Loamy"),
                        labels=c("Sandy", "Loamy"))+
  scale_color_manual(values=c("chartreuse2","chocolate2","chocolate4","lightskyblue4", "lightskyblue3"), 
                    name="Forest type",
                    breaks=c("Be", "DouBe", "Dou", "SpBe", "Sp"),
                    labels=c("Be", "DouBe", "Dou", "SpBe", "Sp"))+
  theme(legend.position = "bottom", legend.title = element_text(size=14), legend.key.size = unit(1, 'cm'), legend.box="vertical", legend.margin=margin()) + theme(legend.text = element_text(size=15)) 

nmds_plot_primary
#ggsave(filename = "Results/Manuskript/NMDS_primary_guild_region.png", device = "png", height = 20, width = 20, units = "cm")

### Secondary Decomposers
spsc1 <- "Dasycerus.sulcatus"
spsc2 <- "Philoscia.affinis"
Nosc1 <- which(colnames(secondary)==spsc1)
Nosc2 <- which(colnames(secondary)==spsc2)
Nosc1; Nosc2

## keep species that occur in => 2 plots 
species.freq.sc <- specnumber(secondary[,Nosc1:Nosc2], MARGIN=2)
X.sc <- names(species.freq.sc)[which(species.freq.sc > 1)]
X.sc # resulted in 26 taxa

## test if there are any rows without species
plots.freq.sc <- specnumber(secondary[,X.sc])
plots.freq.sc

sptranssc <- secondary[,X.sc]
fauna.dist.sc <- vegdist(sptranssc,method="bray")

## PREMANOVA
perm.sc <- adonis2(fauna.dist.sc~forest_type*region,data=secondary)
perm.sc

#pairwise adonis
pairwise.perm.manova(fauna.dist.sc,secondary$region,nperm=999)
pairwise.perm.manova(fauna.dist.sc,secondary$forest_type,nperm=999)

betadisper(fauna.dist.sc, secondary$forest_type, type = c("median","centroid"), bias.adjust = FALSE)

# NMDS primary
set.seed(121)
NMDS.sc <- metaMDS(secondary[,X.sc],distance = "bray", k=3)
stressplot(NMDS.sc)
stress_NMDS.sc <- NMDS.sc$stress

###envfit
en.sc = envfit(NMDS.sc, env_selected, permutations = 999, na.rm = TRUE)
plot(NMDS.sc)
plot(en.sc)
en_coord_cont.sc = as.data.frame(scores(en.sc, "vectors")) * ordiArrowMul(en.sc)

## coordinates for plot
site.scores.sc <- as.data.frame(scores(NMDS.sc, "sites"))
dff.sc <-  cbind(secondary[ , c(3:4, 54, 56)], secondary[,X.sc])
dff.sc <- cbind(dff.sc, site.scores.sc)

#dff.sc <- scores(NMDS.sc) %>% cbind(secondary[, c(3:4, 53, 54)],secondary[,X.sc],.)
centroids.sc <- dff.sc %>% group_by(forest_type) %>% select(NMDS1, NMDS2) %>% summarise_all(list(mean)) %>% rename("mean_NMDS1"="NMDS1","mean_NMDS2"="NMDS2")
dff.sc <- dff.sc %>% left_join(.,centroids.sc,by=c("forest_type")) %>% mutate_at(vars(forest_type),as.factor)

species.scores.sc <- as.data.frame(scores(NMDS.sc, "species"))  #Using the scores function from vegan to extract the species scores and convert to a data.frame
species.scores.sc$species <- rownames(species.scores.sc)  # create a column of species, from the rownames of species.scores
head(species.scores.sc) 

### Ellipses 
nmds_plot_secondary <- ggplot(dff.sc, aes(x=NMDS1,y=NMDS2)) +
  labs(title ='b) Secondary decomposers', subtitle = 'Stress = 0.1756') +
  stat_ellipse(data = dff.sc, geom = "polygon", aes(x=NMDS1, y=NMDS2, fill = region),alpha = 0.4, level = 0.3,linetype='dotted')+
  geom_segment(aes(x = 0, y = 0, xend = NMDS1, yend = NMDS2), 
               data = en_coord_cont.sc, arrow = arrow(length= unit(0.25, "cm")), colour = "darkblue") +
  geom_text(data = en_coord_cont.sc, aes(x = NMDS1, y = NMDS2), colour = "darkblue", hjust="outward", vjust="outward",
                  fontface = "bold", size = 3,label = row.names(en_coord_cont.sc), nudge_x = -0.05, nudge_y = 0.05) + 
  geom_text_repel(data=species.scores.sc,aes(x=NMDS1,y=NMDS2,label=species),alpha=0.9, size = 3, fontface =3) +
  geom_point(aes(x=NMDS1,y=NMDS2, color = forest_type),pch=21,size=2,stroke=.1) +
  geom_label(aes(x=mean_NMDS1,y=mean_NMDS2,color=forest_type),label=dff.sc$forest_type,fontface=2,size=4,label.size=0,alpha=0.3, label.r=unit(0.5, "lines"))  +
  theme_classic(base_size = 10) +
  theme(plot.title = element_text(size=16))+
  theme(panel.grid.major = element_line(color = "grey",size = 0.75,linetype = 2))+
  scale_fill_manual(values=c("#F05039","#1F449C"),
                    name  ="Region",
                    breaks=c("Sandy", "Loamy"),
                    labels=c("Sandy", "Loamy"))+
  scale_color_manual(values=c("chartreuse2","chocolate2","chocolate4","lightskyblue4", "lightskyblue3"), 
                     name="Forest type",
                     breaks=c("Be", "DouBe", "Dou", "SpBe", "Sp"),
                     labels=c("Be", "DouBe", "Dou", "SpBe", "Sp"))+
  theme(legend.position = "bottom", legend.title = element_text(size=14), legend.key.size = unit(1, 'cm'), legend.box="vertical", legend.margin=margin()) + theme(legend.text = element_text(size=15)) 
nmds_plot_secondary

#ggsave(filename = "Results/Manuskript/NMDS_secondary_guild_region.png", device = "png", height = 20, width = 20, units = "cm")

### Predator
sppp1 <- "Strigamia.acuminata"
sppp2 <- "Scarabaeidae"
Nopp1 <- which(colnames(predator)==sppp1)
Nopp2 <- which(colnames(predator)==sppp2)
Nopp1; Nopp2

## keep species that occur in => 2 plots #minus Geophilus alpinus as it is very different to the rest
species.freq.pp <- specnumber(predator[,Nopp1:Nopp2], MARGIN=2)
X.pp <- names(species.freq.pp)[which(species.freq.pp > 1)]
X.pp # resulted in 32 taxa

plots.freq.pp <- specnumber(predator[,X.pp])
plots.freq.pp

sptranspp <- predator[,X.pp]
fauna.dist.pp <- vegdist(sptranspp,method="bray")

## PREMANOVA
perm.pp <- adonis2(fauna.dist.pp~forest_type*region,data=predator)
perm.pp

#pairwise adonis
pairwise.perm.manova(fauna.dist.pp,predator$region,nperm=999)
pairwise.perm.manova(fauna.dist.pp,predator$forest_type,nperm=999)

# NMDS primary
set.seed(121)
NMDS.pp <- metaMDS(predator[,X.pp],distance = "bray", k=3)
stressplot(NMDS.pp)

###envfit
en.pp = envfit(NMDS.pp, env_selected, permutations = 999, na.rm = TRUE)
plot(NMDS.pp)
#plot(en)
en_coord_cont.pp = as.data.frame(scores(en.pp, "vectors")) * ordiArrowMul(en.pp)

## coordinates for plot
site.scores.pp <- as.data.frame(scores(NMDS.pp, "sites"))
dff.pp <-  cbind(predator[ , c(3:4, 62, 64)], predator[,X.pp])
dff.pp <- cbind(dff.pp, site.scores.pp)
#dff.pp <- scores(NMDS.pp) %>% cbind(predator[, c(3:4, 62, 63)],predator[,X.pp],.)
centroids.pp <- dff.pp %>% group_by(forest_type) %>% select(NMDS1, NMDS2) %>% summarise_all(list(mean)) %>% rename("mean_NMDS1"="NMDS1","mean_NMDS2"="NMDS2")
dff.pp <- dff.pp %>% left_join(.,centroids.pp,by=c("forest_type")) %>% mutate_at(vars(forest_type),as.factor)

species.scores.pp <- as.data.frame(scores(NMDS.pp, "species"))  #Using the scores function from vegan to extract the species scores and convert to a data.frame
species.scores.pp$species <- rownames(species.scores.pp)  # create a column of species, from the rownames of species.scores
head(species.scores.pp) 

### Ellipses 
# Define a scaling factor for the arrows
arrow_scaling <- 0.4

nmds_plot_predator <- ggplot(dff.pp, aes(x=NMDS1,y=NMDS2)) +
  labs(title ='c) Predators', subtitle = 'Stress = 0.1203') +
  stat_ellipse(data = dff.pp, geom = "polygon", aes(x=NMDS1, y=NMDS2, fill = region),alpha = 0.4, level = 0.3,linetype='dotted')+
  geom_segment(aes(x = 0, y = 0, xend = NMDS1, yend = NMDS2), 
               data = en_coord_cont.pp * arrow_scaling, arrow = arrow(length= unit(0.25, "cm")), colour = "darkblue") +
  geom_text_repel(data = en_coord_cont.pp * arrow_scaling, aes(x = NMDS1, y = NMDS2), colour = "darkblue", hjust="outward", vjust="outward",
                  fontface = "bold", size = 3, label = row.names(en_coord_cont.pp), nudge_x = 0.05, nudge_y = 0.05) + 
  geom_text_repel(data=species.scores.pp,aes(x=NMDS1,y=NMDS2,label=species),alpha=0.9, size = 3, fontface =3) +
  geom_point(aes(x=NMDS1,y=NMDS2, color = forest_type),pch=21,size=2,stroke=.1) +
  geom_label(aes(x=mean_NMDS1,y=mean_NMDS2,color=forest_type),label=dff.pp$forest_type,fontface=2,size=4,label.size=0,alpha=0.3, label.r=unit(0.5, "lines"))  +
  theme_classic(base_size = 10) +
  theme(plot.title = element_text(size=16))+
  theme(panel.grid.major = element_line(color = "grey",size = 0.75,linetype = 2))+
  scale_fill_manual(values=c("#F05039","#1F449C"),
                    name  ="Region",
                    breaks=c("Sandy", "Loamy"),
                    labels=c("Sandy", "Loamy"))+
  scale_color_manual(values=c("chartreuse2","chocolate2","chocolate4","lightskyblue4", "lightskyblue3"), 
                     name="Forest type",
                     breaks=c("Be", "DouBe", "Dou", "SpBe", "Sp"),
                     labels=c("Be", "DouBe", "Dou", "SpBe", "Sp"))+
  coord_cartesian(ylim = c(-0.5, 0.7), 
                  xlim = c(-1.5, 1))+
  theme(legend.position = "bottom", legend.title = element_text(size=14), legend.key.size = unit(1, 'cm'), legend.box="vertical", legend.margin=margin()) + theme(legend.text = element_text(size=15))
nmds_plot_predator

#ggsave(filename = "Results/Manuskript/NMDS_predator_enfit_selected.png", device = "png", height = 20, width = 20, units = "cm")

NMDS_guild_plot  <- ggarrange(nmds_plot_primary, nmds_plot_secondary, nmds_plot_predator,
                              labels = c(),
                              ncol = 3, nrow = 1, common.legend = TRUE, legend = "bottom" )

NMDS_guild_plot
ggsave(filename = "Results/Manuskript/NMDS_guilds_enfit_selected.png", device = "png", height = 15, width = 25, units = "cm")
