# Supplementary material for: The influence of forest types including native and non‐native tree species on soil macrofauna depends on site conditions
Source: Ecol Evol. 2024 Sep 18;14(9):e70311. doi: 10.1002/ece3.70311 (PMC11410562; doi:10.1002/ece3.70311)
Supplement: Supplementary file 2 — Data S2. [file ECE3-14-e70311-s001.zip › Wenglein_et_al_si_div.R]

##################################################################################################################################################################
##################################################################################################################################################################
# 'si_div': a script with 4 R functions: 'meanSI_group', 'scaleSI_range01', 'IDiversity', 'IOverlap'		 
# 			for computing isotopic diversity indices based on stable isotope values.
#
# The help of each function is provided above its script.
#
# Examples of how to use these functions are provided in "examples" R script file
#
# after the article by Julien Cucherousset & Sébastien Villéger
#
# Author: Sébastien Villéger: sebastien.villeger@univ-montp2.fr
#
# IMPORTANT: The R libraries 'geometry', 'ape' and 'rcdd' need to be installed
#																																 
##################################################################################################################################################################
##################################################################################################################################################################

# loading libraries	
require(geometry)
require(ape)
require(rcdd)

# codes for stable isotope ratios
nm_si<-c("d13C","d15N","dD","d34S")

##################################################################################################################################################################
##################################################################################################################################################################
#
# 'meanSI_group': function to compute mean Stable Isotope values for different elements at the group level using individual stable isotope values 
#
# INPUT: -'dataset' a dataframe or matrix with at least 3 columns: 
#		$ 'group': a numeric or character variable with the identity (e.g. life stage, sex, population, species) of each individual
#		$ 'd13C', 'd15N', 'dD' and/or 'd34S': at least two numeric variables with stable isotope value f each individual
#		$ 'weight': an optional numeric variable with weight (e.g. body mass, dry mass) of each individual
#
# OUTPUT: a matrix with for each group of individuals (rows): number of individuals ('n'), mean stable isotope value (e.g. 'd13C', 'd15N'), 
#           standard deviation of stable isotope values (e.g. 'd13C_sd', 'd15N_sd'), and total weight of each group ('weight') [NA if no weight as input]. 
#
# NB: This matrix can be used directly as an INPUT for the subsequent functions: 'scaleSI_rge01', 'IDiversity' and 'IOverlap'
##################################################################################################################################################################


meanSI_group<-function(dataset) {

# names of groups and abbreviation (4 characters)
gr<-levels(as.factor(as.character(dataset[,"group"])))

# number of groups
nbgr<-length(gr)

# computing number of individuals per group
nbind_gr<-summary(as.factor(as.character(dataset[,"group"])))

# number and names of elements used
nmel<-colnames(dataset)[which(colnames(dataset) %in% nm_si)]
nbel<-length(nmel)

# isotopic signature of individuals
si<-as.matrix(dataset[,nmel])

# computing mean isotopic signature and total abundance of each group (if abundances provided)
data_gr<-matrix(NA,nbgr,2+nbel*2, dimnames=list(gr, c("n", nmel, paste("sd",nmel,sep="_"), "weight"  ) ) )
  
for (k in gr)
{ 
  rowk<-which(dataset[,"group"]==k)
  data_gr[k,"n"]<-length(rowk) 
  
  if( "weight" %in% colnames(dataset)==T) { data_gr[k,"weight"]<-sum(dataset[rowk,"weight"])  } # end of weight
       
         for (e in nmel)
         {data_gr[k,e]<-mean(si[rowk,e])
         data_gr[k,paste("sd",e,sep="_")]<-sd(si[rowk,e]) } # end of e
 
 } # end of k

return(data_gr)	
	
} # end of function meanSI_group

##################################################################################################################################################################
##################################################################################################################################################################
#
# scaleSI_range01: function to standardize Stable Isotope values of a dataset given a reference dataset of organisms (individuals or group of individuals)
#
# INPUTS:- 'raw_data': a dataframe or matrix with stable isotope values for at least 2 elements (columns) for several groups (rows). 
#						Columns' names should be a subset of ('d13C','d15N','dD','d34S').
#		 - 'all_data': a dataframe or matrix with stable isotope values for the same elements than 'raw_data' (columns) with an equal or larger set of samples (rows). 
#				By default, 'all_data' is identical to 'raw_data'.
# 
# OUTPUT: a matrix similar to 'raw_data' with scaled stable isotope values (each ranging from 0 to 1). 
#         If standard deviation values are provided, they are scaled based on the range of mean values.
#
##################################################################################################################################################################


scaleSI_range01<-function(raw_data, all_data=raw_data) {

# names of elements used to describe data
nmel_raw_data<-colnames(raw_data)[which(colnames(raw_data) %in% nm_si)]
si_raw_data<-as.matrix(raw_data[,nmel_raw_data])
nmel<-nmel_raw_data ; nbel<-length(nmel_raw_data)
 
# checking that elements used to describe raw data are present in whole dataset
if ( sum(nmel_raw_data %in% colnames(raw_data)) !=nbel ) stop("error: the elements present in 'raw_data' must be present in 'all_data'")

# matrix to store results
data_scaled<-raw_data

# scaling data according to range of whole dataset
for (e in nmel)
data_scaled[,e]<-(raw_data[,e]-min(all_data[,e],na.rm=T))/(max(all_data[,e],na.rm=T)-min(all_data[,e],na.rm=T))	

# scaling standard deviation (if any)
nmelsd<-paste("sd",nmel,sep="_")
if(sum(nmelsd %in% colnames(raw_data) )==nbel) {
	for (e in nmel)
	data_scaled[,paste("sd",e,sep="_")]<-raw_data[,paste("sd",e,sep="_")]/(max(all_data[,e],na.rm=T)-min(all_data[,e],na.rm=T))	
											} # end of if sd

return(data_scaled)
	
} # end of scale_range01

##################################################################################################################################################################
##################################################################################################################################################################

# generic graphical functions used in 'IDiversity' and 'IOverlap'

# axis titles for the 4 types of istopes used
tit_d13C<-expression(bold(paste(delta^"13",C,sep=""))) ; scl_tit_d13C<-expression(bold(paste("Scaled ",delta^"13",C,sep="")))
tit_d15N<-expression(bold(paste(delta^"15",N,sep=""))) ; scl_tit_d15N<-expression(bold(paste("Scaled ",delta^"15",N,sep="")))
tit_dD<-expression(bold(paste(delta^"",D,sep=""))) ; scl_tit_dD<-expression(bold(paste("Scaled ",delta^"",D,sep="")))
tit_d34S<-expression(bold(paste(delta^"34",S,sep=""))) ; scl_tit_d34S<-expression(bold(paste("Scaled ",delta^"34",S,sep="")))


# graphic function to plot isotopic space
isotopic_space<-function(nmX="X",nmY="Y", limX=c(-0.05,1.05),limY=c(-0.05,1.05), labX=c(0,0.25,0.5,0.75,1),labY=c(0,0.25,0.5,0.75,1) )   {
 
# setting graphical parameters
par(mar=c(4,4.5,4,3.5)) ; tick=-0.4 ; lasX=1 ;lasY=1 ; lineX=-0.2 ; lineY=-0.2 ; cexX=0.9 ; cexY=0.9 ; lineXt=lineX+2.1 ; lineYt=lineY+2.2 ; cexXt=1 ; cexYt=1 

# empty window
plot(limX,limY,type="n",axes=F,xaxt="n",yaxt="n",xlab="",ylab="",xlim=limX,ylim=limY) 
rect(limX[1],limY[1],limX[2],limY[2])   # border

# X axis
axis(side=1, at=labX, labels=F, tcl=tick, pos=limY[1])  # X thicks
mtext(side=1, labX, at=labX, line=lineX, cex=cexX, las=lasX) # X labels
mtext(side=1,nmX,cex=cexXt,line=lineXt,font=2) # X title  

# Y axis
axis(side=2, at=labY, labels=F, tcl=tick, pos=limX[1]) # Y thicks 
mtext(side=2, labY, at=labY, line=lineY, cex=cexY, las=lasY) # Y labels
mtext(side=2,nmY,cex=cexYt,line=lineYt,font=2) # Y title   

} # end of isotopic_space	

# function to add vertical and horizontal error bars
meansexy<-function(meanxy,sexy,colb="black",lg=0.1) {
segments(meanxy[,1]-sexy[,1],meanxy[,2],meanxy[,1]+sexy[,1],meanxy[,2],col=colb) # x error bar
segments(meanxy[,1],meanxy[,2]-sexy[,2],meanxy[,1],meanxy[,2]+sexy[,2],col=colb) # y error bar
segments(meanxy[,1]-sexy[,1],meanxy[,2]-lg,meanxy[,1]-sexy[,1],meanxy[,2]+lg,col=colb)
segments(meanxy[,1]+sexy[,1],meanxy[,2]-lg,meanxy[,1]+sexy[,1],meanxy[,2]+lg,col=colb)
segments(meanxy[,1]-lg,meanxy[,2]-sexy[,2],meanxy[,1]+lg,meanxy[,2]-sexy[,2],col=colb)
segments(meanxy[,1]-lg,meanxy[,2]+sexy[,2],meanxy[,1]+lg,meanxy[,2]+sexy[,2],col=colb)
} # end of meansexy

##################################################################################################################################################################
##################################################################################################################################################################
#
# 'IDiversity': function to compute complementary indices describing the isotopic diversity for a group of organisms (individuals in a population or species in a community)
#
# INPUTS: 
#       - 'cons': a dataframe or matrix with stable isotope values for at least 2 elements (columns) for several organisms (rows). 
# 				Columns' names should be a subset of  ('d13C','d15N','dD','d34S'). 
#				  It may include standard deviation of mean values (coded as 'sd_d13C', 'sd_d15N',...). 
#				  These standard deviation values are used only for illustrative purposes in the graphical outputs.
#
#		    - 'weight': a numeric vector with weight of organisms (e.g. individual mass, or relative abundance of species in the community). By default all weight equals 1.
# 		  - 'nm_plot': a single character string specifying the name of the .jpeg file where graphics illustrating isotopic diversity will be stored. Default is NA, i.e. no graphics.
# 		  - 'col': a single color, coded as hexadecimal characters, for points and convex hull filling. Default is green.
# 		  - 'transp': a single numeric value indicating the percentage of transparency for convex hulls filling. Default is 50%.
#       -  'scaled': a logical value indicating wether isotopic values have been scaled to have a range between 0 and 1. 
#                   If TRUE (default) axes of graphics fill at least the 0-1 range and axes titles specify the scaling procedure
#
# OUTPUTS: - a vector with minimum, maximum, range and abundance-weighted mean values for each isotopic axis (e.g. 'min_d13C', 'max_d13C', 'range_d13C', 'IPos_d13C' for d13C) 
#			and 5 multidimensional indices: isotopic richness ('IRic'), isotopic evenness ('IEve') and isotopic divergence ('IDiv'), isotopic dispersion ('IDis') and isotopic uniqueness ('IUni'). 
#
#          - for each pair of elements a 6-panels .jpeg file (e.g. ‘nm_plot’_d13C_d15N.jpeg).
#            All axes have the same range to illustrate potential bias if no standardization has been done prior indices computation.
#            For each panel, points representing organisms position in the isotopic niche space (and associated standard deviation if values have been provided in “cons” dataframe). 
#            Weights of organisms are illustrated proportionally to point surface and a legend is displayed in the bottom right corner.
#
#          * top left panel: Isotopic position, i.e. weighted-mean values of the organisms on each axis, is illustrated with a square and horizontal and vertical dashed lines.
# 			   * top middle panel: Isotopic richness is shown as the colored area. Filled points are organisms being vertices in the multidimensional space. 
#					               If more than two elements were used to build the isotopic space, the convex polygon is a projection of the multidimensional convex hull in 2D.
#                      			   Minimum and maximum values on each axis are illustrated by vertical bars.
# 			   * top right panel: Isotopic divergence is illustrated through the center of gravity of the vertices (diamond) and al the distances to it (dashed lines).
# 			   * bottom left panel: Isotopic dispersion is symbolized by the center of gravity of all points (white square) and all the distances to it (dotted lines).
# 			   * bottom middle panel: Isotopic evenness is illustrated with the minimum spanning tree linking all points in the multidimensional space.
# 			   * bottom right panel: Isotopic uniqueness is symbolized with all the distances to nearest organism (black arrows).
#
##################################################################################################################################################################


IDiversity<-function(cons, weight=rep(1,nrow(cons)), nm_plot=NA, col="#477D00", transp=50, scaled=TRUE) {

# names of elements used to describe consumers
nmel<-colnames(cons)[which(colnames(cons) %in% nm_si)]
nbel<-length(nmel)

# stable isotope signature
si<-as.matrix(cons[,nmel])

# checking weighting for all individuals
if(length(weight) != nrow(cons)) stop(paste(" error: weight does not have the same length than number of consumers"))

# relative weight
rel_weight<-weight/sum(weight)

# checking number of consumers is higher than number of elements
if (nrow(cons)<(nbel+1)) stop(paste(" error: computing indices using",nbel,"elements requires at least",nbel+1," consumers"))


# vector to store results
ID<-rep(NA,nbel*4+5) ; names(ID)<-c(paste("min",nmel,sep="_"), paste("max",nmel,sep="_"), paste("range",nmel,sep="_"), paste("IPos",nmel,sep="_"), c("IRic","IDiv","IDis","IEve","IUni") )

###########################################################
# computing indices values on each axis

# range of traits values
ID[paste("min",nmel,sep="_")]<-apply(si,2,min)
ID[paste("max",nmel,sep="_")]<-apply(si,2,max)
ID[paste("range",nmel,sep="_")]<-ID[paste("max",nmel,sep="_")]-ID[paste("min",nmel,sep="_")]

# abundance-weighted mean values
ID[paste("IPos",nmel,sep="_")]<-rel_weight%*%si

###############################################################################################################################

# generic functions for computing multidimensional diversity indices

I_RED<-function(coord,relab )  {

# number of species
S<-nrow(coord) 

###########################################################
# Richness
IRic<-round(convhulln(coord,"FA")$vol,6)

# identity of vertices
vert0<-convhulln(coord,"Fx TO 'vert.txt'")
vert1<-scan("vert.txt",quiet=T)
vertices<-(vert1+1)[-1]

###########################################################
# Evenness

# inter-species Euclidean distance
distT<-dist(coord, method="euclidian")

# topology of Minimum Spanning Tree and conversion of the 'mst' matrix into 'dist' class
linkmst<-mst(distT)
mstvect<-as.dist(linkmst)

# pairwise cumulative relative abundances and conversion into 'dist' class
ab2<-matrix(0,nrow=S,ncol=S)
for (q in 1:S)
for (r in 1:S)
ab2[q,r]<-relab[q]+relab[r] # end of q,r
ab2vect<-as.dist(ab2)

# EW index for the (S-1) segments
EW<-rep(0,S-1)
flag<-1
for (m in 1:((S-1)*S/2))
{if (mstvect[m]!=0) {EW[flag]<-distT[m]/(ab2vect[m]) ; flag<-flag+1}}  # end of m

# PEW index and comparison with 1/S-1
minPEW<-rep(0,S-1)  ;  OdSmO<-1/(S-1)
for (l in 1:(S-1))
minPEW[l]<-min( (EW[l]/sum(EW)) , OdSmO )  # end of l

# IEve
IEve<-round( ( (sum(minPEW))- OdSmO) / (1-OdSmO ) ,6)

###############################################################
# Divergence

# coordinates of vertices
coordvertices<-coord[vertices,]

# coordinates of the center of gravity of the vertices (B)
B<-apply(coordvertices,2,mean)

# Euclidean dstance to B (dB)
dB<-apply(coord, 1, function(x) { (sum((x-B)^2) )^0.5} )

# mean of dB values and deviations to mean 
meandB<-mean(dB)
devdB<-dB-meandB

# abundance-weighted mean deviation
abdev<-relab*devdB
ababsdev<-relab*abs(devdB)
  
# IDiv
IDiv<-round( (sum(abdev)+meandB) / (sum(ababsdev)+meandB) ,6)

####################################################################
# results
indices<-c(IRic,IEve,IDiv) ; names(indices)<-c("IRic","IEve","IDiv")
detailsRED<-list(vertices=vertices, mst=linkmst, B=B, meandB=meandB)
I_RED<-list(indices=indices, details=detailsRED )
invisible(I_RED)
} # end of function I_RED
########################################################################################################################################

# multivariate indices from Villeger et al 2008
ired<-I_RED(si,rel_weight)
ID[c("IRic","IEve","IDiv")]<-ired$indices

# Isotopic dispersion: scaled abundance-weighted mean distance to abundance-weighted centroid 
dist_centr<-apply(si, 1, function(x) { (sum((x-ID[paste("IPos",nmel,sep="_")])^2) )^0.5} ) # distance to abundance-weighted centroid 
ID["IDis"]<-(rel_weight %*% dist_centr)/ max(dist_centr) # scaling between 0(=all biomass on the centroid) and 1(=all biomass on the most extreme point)

# Isotopic originality : scaled abundance weighted mean distance to nearest neighbour
# for each organism distance to, and identity of, nearest neighbour
dist_T<-as.matrix(dist(si,method="euclidean")) ; dist_T[which(dist_T==0)]<-NA
oriT<-apply(dist_T, 1, min, na.rm=T )
NN<-dist_T ; NN<-NN-apply(NN,1,min,na.rm=T) ; NN[which(NN!=0)]<-NA   ; NN[which(NN==0)]<-1
ID["IUni"]<-(oriT %*% rel_weight) / max(oriT)   # abundance weighting and scaling by maximal distance between 2 points
 
########################################################################################################################################
########################################################################################################################################
# graphical output
if( is.na(nm_plot)==FALSE) {
	
# setting axes limits given consumers signature for all elements
nmelsd<-paste("sd",nmel,sep="_")

min_axes<- apply(cons[,nmel], 2, min, na.rm=T) ; max_axes<- apply(cons[,nmel], 2, max, na.rm=T) # limits of each axis

# limits of each axis given sd
if(sum(nmelsd %in% colnames(cons) )==nbel) 
  {min_axes<-apply(cons[,nmel]-cons[,nmelsd], 2, min, na.rm=T)
  max_axes<-apply(cons[,nmel]+cons[,nmelsd], 2, max, na.rm=T) }

# same range on each axis for graphics: min=observed minimal value - 5%  maximal range ; max=observed minimal value + maximal range + 5% maximal range
rge_axes<-max_axes-min_axes # range on each axis

newlim_axes<-matrix(0,length(nmel),2, dimnames=list(nmel,c("min","max") ) )
newlim_axes[,"min"]<-min_axes-max(rge_axes)*0.05
newlim_axes[,"max"]<-min_axes+max(rge_axes)*1.05

rge_plot<-max(rge_axes)*1.1


# one jpeg file per pair of elements with 6 panels

for (e1 in 1:(nbel-1))
for (e2 in (e1+1):nbel) 
{
# names of elements
nmel1<-nmel[e1] ; eval(parse(text=paste("tit1<-tit_",nmel1,sep="") ) )
nmel2<-nmel[e2] ; eval(parse(text=paste("tit2<-tit_",nmel2,sep="") ) )
nmel12<-c(nmel1,nmel2)

# creating jpeg file
nmjpeg<-paste(nm_plot,"_",nmel1,"_",nmel2,".jpeg",sep="")
jpeg(file=nmjpeg, res=150, width=1200, height=1800)
layout(matrix(c(1:6),3,2,T)) ; layout.show(6)

# limits of axes
lim_1<-newlim_axes[nmel1,]
lim_2<-newlim_axes[nmel2,]
  
 # if axes are for scaled isotope values, "Scaled" in axis title and range is at least from 0 to 1
if (scaled==TRUE) {
    tit1<-eval(parse(text=paste("tit1<-scl_tit_",nmel1,sep="") ) ); tit2<-eval(parse(text=paste("tit2<-scl_tit_",nmel2,sep="") ) )
    lim_1<-c( min(-0.05, lim_1[1]) , max(1.05,lim_1[2])   )
    lim_2<-c( min(-0.05, lim_2[1]) , max(1.05,lim_2[2])   )
  }  # end of if scaled axes

# labels  on axes
lab_1<-pretty(lim_1,n=5,min.n=4) ; lab_1<-lab_1[which(lab_1>=lim_1[1] & lab_1<=lim_1[2])]
lab_2<-pretty(lim_2,n=5,min.n=4) ; lab_2<-lab_2[which(lab_2>=lim_2[1] & lab_2<=lim_2[2])]

###############################################################
# Isotopic Position

# Isotopic space given axes limits set using consumers signature
isotopic_space(nmX=tit1,nmY=tit2, limX=lim_1, limY=lim_2, labX=lab_1,labY=lab_2 )

# mean value
segments(ID[paste("IPos_",nmel1,sep="")],ID[paste("IPos_",nmel2,sep="")], ID[paste("IPos_",nmel1,sep="")], min(lim_2), lwd=1.5, col=col, lty=2)
segments(ID[paste("IPos_",nmel1,sep="")],ID[paste("IPos_",nmel2,sep="")], min(lim_1) ,ID[paste("IPos_",nmel2,sep="")], lwd=1.5, col=col, lty=2)
points( ID[paste("IPos_",nmel1,sep="")],ID[paste("IPos_",nmel2,sep="")], pch=22, bg="white", col=col,cex=2.5)

# abundances, scaling: point area proportional to relative abundance, if relab=100%, circle diameter=15% of axis range
sizeab<-sqrt(rel_weight)*0.075*rge_plot  
symbols(si[,nmel1],si[,nmel2], circles=sizeab, inches=FALSE, bg=col, fg=col, add=TRUE)

# legend for abundance 
rect(max(lim_1)-0.25*rge_plot, min(lim_2), max(lim_1), min(lim_2)+0.12*rge_plot)
symbols(max(lim_1)-0.19*rge_plot, min(lim_2)+0.06*rge_plot, circles=sqrt(0.1)*0.075*rge_plot, inches=FALSE, bg="black", fg="black", add=TRUE, lwd=1.5)
text(max(lim_1)-0.15*rge_plot, min(lim_2)+0.06*rge_plot,"10%", adj=c(0,0.5) ) 

# error bars if any
if(sum(nmelsd %in% colnames(cons) )==nbel) { meansexy(meanxy=si[,nmel12], sexy=cons[,paste("sd",nmel12,sep="_")],colb=col,lg=0.01*rge_plot ) }# sd

# index
mtext(side=3, tit1, at=min(lim_1)+rge_plot*0.1, line=-0.4, cex=0.7,adj=1)
mtext(side=3, paste(": IPos=",round(ID[paste("IPos_",nmel1,sep="")],3),sep=""), at=min(lim_1)+rge_plot*0.1, line=-0.4, cex=0.7,adj=0)     

mtext(side=3, tit2, at=mean(lim_1)+rge_plot*0.1, line=-0.4, cex=0.7,adj=1)
mtext(side=3, paste(": IPos=",round(ID[paste("IPos_",nmel2,sep="")],3),sep=""), at=mean(lim_1)+rge_plot*0.1, line=-0.4, cex=0.7,adj=0)     

mtext(side=3, "Isotopic Position", at=mean(lim_1), line=1.1, cex=0.8,adj=0.5, font=2)                

###############################################################
# Isotopic Richness

# Isotopic space given axes limits set using consumers signature
isotopic_space(nmX=tit1,nmY=tit2, limX=lim_1, limY=lim_2, labX=lab_1,labY=lab_2 )

# range on each axis
dec1<-rge_plot*0.02
segments( ID[paste("min_",nmel1,sep="")], min(lim_2)-dec1, ID[paste("min_",nmel1,sep="")], min(lim_2)+dec1, col=col , lwd=3) # min x
segments( ID[paste("max_",nmel1,sep="")], min(lim_2)-dec1, ID[paste("max_",nmel1,sep="")], min(lim_2)+dec1, col=col , lwd=3) # max x

segments( min(lim_1)-dec1, ID[paste("min_",nmel2,sep="")], min(lim_1)+dec1, ID[paste("min_",nmel2,sep="")],  col=col , lwd=3) # min y
segments( min(lim_1)-dec1, ID[paste("max_",nmel2,sep="")], min(lim_1)+dec1, ID[paste("max_",nmel2,sep="")],  col=col , lwd=3) # max y

# projected convex hull in 2D
vert0<-convhulln(si[,nmel12],"Fx TO 'vert.txt'")
vert1<-scan("vert.txt",quiet=T) ; vertices2D<-(vert1+1)[-1]
polygon(si[vertices2D,nmel12],border=NA,col=paste(col,transp,sep=""))

# all points (empty) then filling points being vertices in nD
points(si[,nmel12], pch=21,bg=NA, col=col[1],cex=2)
points(si[ired$details$vertices,nmel12], pch=21,bg=col, col=col,cex=2)
 
# error bars if any
if(sum(nmelsd %in% colnames(cons) )==nbel) { meansexy(meanxy=si[,nmel12], sexy=cons[,paste("sd",nmel12,sep="_")],colb=col,lg=0.01*rge_plot ) }# sd
  
# index    
mtext(side=3, tit1, at=min(lim_1)+rge_plot*0.1, line=-0.4, cex=0.7,adj=1)
mtext(side=3, paste(": ",round(ID[paste("range_",nmel1,sep="")],1), " [",round(ID[paste("min_",nmel1,sep="")],1),";",round(ID[paste("max_",nmel1,sep="")],1),"]",sep=""), at=min(lim_1)+rge_plot*0.1, line=-0.4, cex=0.7,adj=0) 

mtext(side=3, tit2, at=mean(lim_1)+rge_plot*0.1, line=-0.4, cex=0.7,adj=1)
mtext(side=3, paste(": ",round(ID[paste("range_",nmel2,sep="")],1), " [",round(ID[paste("min_",nmel2,sep="")],1),";",round(ID[paste("max_",nmel2,sep="")],1),"]",sep=""), at=mean(lim_1)+rge_plot*0.1, line=-0.4, cex=0.7,adj=0) 

mtext(side=3, paste("Isotopic Richness=",round(ID['IRic'],3),sep=""), at=mean(lim_1), line=1.1, cex=0.8,adj=0.5, font=2)                

###############################################################
# Isotopic Divergence

# Isotopic space given axes limits set using consumers signature
isotopic_space(nmX=tit1,nmY=tit2, limX=lim_1, limY=lim_2, labX=lab_1,labY=lab_2 )

# projected convex hull in 2D
vert0<-convhulln(si[,nmel12],"Fx TO 'vert.txt'")
vert1<-scan("vert.txt",quiet=T) ; vertices2D<-(vert1+1)[-1]
polygon(si[vertices2D,nmel12],border=col,col=NA, lwd=1 )

segments(ired$details$B[nmel1], ired$details$B[nmel2], si[,nmel1],si[,nmel2],col=col, lty=2, lwd=2)
points(ired$details$B[nmel1], ired$details$B[nmel2], pch=23,col=col,bg="white",cex=2.5)
    
# abundances, scaling: point area proportional to relative abundance, if relab=100%, circle diameter=15% of axis range
sizeab<-sqrt(rel_weight)*0.075*rge_plot  
symbols(si[,nmel1],si[,nmel2], circles=sizeab, inches=FALSE, bg=col, fg=col, add=TRUE)

# legend for abundance 
rect(max(lim_1)-0.25*rge_plot, min(lim_2), max(lim_1), min(lim_2)+0.12*rge_plot)
symbols(max(lim_1)-0.19*rge_plot, min(lim_2)+0.06*rge_plot, circles=sqrt(0.1)*0.075*rge_plot, inches=FALSE, bg="black", fg="black", add=TRUE, lwd=1.5)
text(max(lim_1)-0.15*rge_plot, min(lim_2)+0.06*rge_plot,"10%", adj=c(0,0.5) ) 

# error bars if any
if(sum(nmelsd %in% colnames(cons) )==nbel) { meansexy(meanxy=si[,nmel12], sexy=cons[,paste("sd",nmel12,sep="_")],colb=col,lg=0.01*rge_plot ) }# sd
  
# index    
mtext(side=3, paste("Isotopic Divergence=",round(ID['IDiv'],3),sep=""), at=mean(lim_1), line=0.5, cex=0.8,adj=0.5, font=2)               
           
###############################################################
# Isotopic Dispersion

# Isotopic space given axes limits set using consumers signature
isotopic_space(nmX=tit1,nmY=tit2, limX=lim_1, limY=lim_2, labX=lab_1,labY=lab_2 )

# distance to abundance weighted centroid
segments(ID[paste("IPos_",nmel1,sep="")],ID[paste("IPos_",nmel2,sep="")], si[,nmel1],si[,nmel2],col=col, lty=3, lwd=2)
points( ID[paste("IPos_",nmel1,sep="")],ID[paste("IPos_",nmel2,sep="")], pch=22, bg="white", col=col,cex=2.5)

# abundances, scaling: point area proportional to relative abundance, if relab=100%, circle diameter=15% of axis range
sizeab<-sqrt(rel_weight)*0.075*rge_plot  
symbols(si[,nmel1],si[,nmel2], circles=sizeab, inches=FALSE, bg=col, fg=col, add=TRUE)

# legend for abundance 
rect(max(lim_1)-0.25*rge_plot, min(lim_2), max(lim_1), min(lim_2)+0.12*rge_plot)
symbols(max(lim_1)-0.19*rge_plot, min(lim_2)+0.06*rge_plot, circles=sqrt(0.1)*0.075*rge_plot, inches=FALSE, bg="black", fg="black", add=TRUE, lwd=1.5)
text(max(lim_1)-0.15*rge_plot, min(lim_2)+0.06*rge_plot,"10%", adj=c(0,0.5) ) 

# error bars if any
if(sum(nmelsd %in% colnames(cons) )==nbel) { meansexy(meanxy=si[,nmel12], sexy=cons[,paste("sd",nmel12,sep="_")],colb=col,lg=0.01*rge_plot ) }# sd
  
# index    
mtext(side=3, paste("Isotopic Dispersion=",round(ID['IDis'],3),sep=""), at=mean(lim_1), line=0.5, cex=0.8,adj=0.5, font=2)               

###############################################################
# Isotopic Evenness

# Isotopic space given axes limits set using consumers signature
isotopic_space(nmX=tit1,nmY=tit2, limX=lim_1, limY=lim_2, labX=lab_1,labY=lab_2 )

# MST
for (j in 1:nrow(ired$details$mst))
for (i in 1:nrow(ired$details$mst))
if (ired$details$mst[j,i]==1 & j>i) segments(si[,nmel1][j], si[,nmel2][j], si[,nmel1][i], si[,nmel2][i], col=col, lwd=1.5)
    
   
# abundances, scaling: point area proportional to relative abundance, if relab=100%, circle diameter=15% of axis range
sizeab<-sqrt(rel_weight)*0.075*rge_plot  
symbols(si[,nmel1],si[,nmel2], circles=sizeab, inches=FALSE, bg=col, fg=col, add=TRUE)

# legend for abundance 
rect(max(lim_1)-0.25*rge_plot, min(lim_2), max(lim_1), min(lim_2)+0.12*rge_plot)
symbols(max(lim_1)-0.19*rge_plot, min(lim_2)+0.06*rge_plot, circles=sqrt(0.1)*0.075*rge_plot, inches=FALSE, bg="black", fg="black", add=TRUE, lwd=1.5)
text(max(lim_1)-0.15*rge_plot, min(lim_2)+0.06*rge_plot,"10%", adj=c(0,0.5) ) 

# error bars if any
if(sum(nmelsd %in% colnames(cons) )==nbel) { meansexy(meanxy=si[,nmel12], sexy=cons[,paste("sd",nmel12,sep="_")],colb=col,lg=0.01*rge_plot ) }# sd
  
# index    
mtext(side=3, paste("Isotopic Evenness=",round(ID['IEve'],3),sep=""), at=mean(lim_1), line=0.5, cex=0.8,adj=0.5, font=2)     

###############################################################
# Isotopic Uniqueness

# isotopic space given axes limits set using consumers signature
isotopic_space(nmX=tit1,nmY=tit2, limX=lim_1, limY=lim_2, labX=lab_1,labY=lab_2 )

# abundances, scaling: point area proportional to relative abundance, if relab=100%, circle diameter=15% of axis range
sizeab<-sqrt(rel_weight)*0.075*rge_plot  
symbols(si[,nmel1],si[,nmel2], circles=sizeab, inches=FALSE, bg=col, fg=col, add=TRUE)

# distance to nearest neighbour
for (k in 1:nrow(NN))
{
	arrows( si[k,nmel1],si[k,nmel2], si[which(NN[k,]==1)[1],nmel1], si[which(NN[k,]==1)[1],nmel2], col="black", lwd=1.8, length=0.1, angle=20)
 } # end of k

# legend for abundance 
rect(max(lim_1)-0.25*rge_plot, min(lim_2), max(lim_1), min(lim_2)+0.12*rge_plot)
symbols(max(lim_1)-0.19*rge_plot, min(lim_2)+0.06*rge_plot, circles=sqrt(0.1)*0.075*rge_plot, inches=FALSE, bg="black", fg="black", add=TRUE, lwd=1.5)
text(max(lim_1)-0.15*rge_plot, min(lim_2)+0.06*rge_plot,"10%", adj=c(0,0.5) ) 

# error bars if any
if(sum(nmelsd %in% colnames(cons) )==nbel) { meansexy(meanxy=si[,nmel12], sexy=cons[,paste("sd",nmel12,sep="_")],colb=col,lg=0.01*rge_plot ) }# sd
  
# index    
mtext(side=3, paste("Isotopic Uniqueness=",round(ID['IUni'],3),sep=""), at=mean(lim_1), line=0.5, cex=0.8,adj=0.5, font=2)               

###############################################
graphics.off()	
} # end of e1, e2  


} # end of plot

##############################################################################################
# returning results	
return(ID)	

} # end of function IDiversity

##################################################################################################################################################################
##################################################################################################################################################################
# 'IOverlap': function to compute isotopic overlap indices between two sets of organisms (e.g. life stages within a population, species within a community)
#
# INPUTS: - 'cons1' and 'cons2': two dataframes or matrices with stable isotope values for two sets of organisms (same format as for 'IDiversity'). 
#					Elements names should be identical between the two sets and be a subset of  ('d13C','d15N','dD','d34S').
# 		- 'nm_plot': a single character string specifying the name of the jpeg file where graphics illustrating isotopic diversity will be stored. Default is NA, i.e. no graphics.
# 		- 'col': a vector with 2 colors, coded as hexadecimal characters, for points and convex hull filling of the two sets of organisms. Default is 'cons1' in red and 'cons2' in blue.
# 		- 'transp': a single numeric value indicating the percentage of transparency for convex hulls filling. Default is 50%.
#     -  'scaled': a logical value indicating wether isotopic values have been scaled to have a range between 0 and 1. 
#                   If TRUE (default) axes of graphics fill at least the 0-1 range and axes titles specify the scaling procedure
#
# OUTPUTS: - a matrix with 5 indices (rows) for each element and for their combination (columns). 
# 					Indices are Isotopic Richness (TRic1, IRic2) of the two sets respectively, the volume of their intersection (IRic1n2), 
#              Isotopic similarity (ISim), i.e. percentage of Isotopic Overlap expressed relatively to total Isotopic Richness [IRic1n2/(IRic1+IRic2-IRic1n2)], 
#              and Isotopic nestedness (INes), i.e. percentage of Isotopic Overlap expressed relatively to to minimum Isotopic Richness [IRic1n2/(min(IRic1,IRic2))]
#
#          - a jpeg file (‘nm_plot’.jpeg) with one panel for each pair of elements  . 
#               All axes have the same range to illustrate potential bias if no standardization are done.
#               Points represent organism's position in the isotopic niche space (and associated standard deviation if values were provided in the corresponding 'cons' dataframe).
#               Isotopic Overlap on each axis is illustrated by colored segment and as the intersection of colored polygons in the multidimensional space.
#				If more than two elements were used to build the isotopic space, the convex polygons are projection of the multidimensional convex hulls in 2D.
#
##################################################################################################################################################################


IOverlap<-function(cons1,cons2,nm_plot=NA, col=c("#504AE8","#FA1900"), transp=50, scaled=TRUE) {

# names of elements used to describe consumers of set1
nmel_cons1<-colnames(cons1)[which(colnames(cons1) %in% nm_si)]
si_cons1<-as.matrix(cons1[,nmel_cons1])

# names of elements used to describe consumers of set2
nmel_cons2<-colnames(cons1)[which(colnames(cons2) %in% nm_si)]
si_cons2<-as.matrix(cons2[,nmel_cons2])

# checking that elements used to describe the 2 sets of consumers are identical
if ( sum(nmel_cons1 !=nmel_cons2) !=0 ) stop(" error: the 2 set of consumers should be described using the same elements")
nmel<-nmel_cons1 ; nbel<-length(nmel_cons1)
 
# checking number of consumers is higher than number of elements
if (nrow(cons1)<(nbel+1)) stop(paste(" error: computing indices using",nbel,"elements requires at least",nbel+1," consumers"))

##########################################################################################
# function to compute overlap between 2 sets of points in a multidimensional space

intersect<-function(set1,set2)  {

# tranforming points coordinates in the Euclidean space in true rational number written as character string
# reduce set of points to vertices using redundant function
# changing polytope representation: vertices to inequality constraints
set1rep <- d2q(cbind(0, cbind(1, set1)))
polytope1 <- redundant(set1rep, representation = "V")$output
H_chset1 <- scdd(polytope1, representation = "V")$output

set2rep <- d2q(cbind(0, cbind(1, set2)))
polytope2 <- redundant(set2rep, representation = "V")$output
H_chset2 <- scdd(polytope2, representation = "V")$output

# intersection between the two polytopes
H_inter <- rbind(H_chset1, H_chset2)
V_inter <- scdd(H_inter, representation = "H")$output

# extracting coordinates of vertices
vert_1n2 <- q2d(V_inter[ , - c(1, 2)])

# computing convex hull volume of the intersection (if it exists)
vol_inter<-0
if (is.matrix(vert_1n2)) # vector if one vertex in common
    if( nrow(vert_1n2)>ncol(vert_1n2) ) vol_inter<-convhulln(vert_1n2,"FA")$vol

return(vol_inter)

} # end of function intersect
##########################################################################################

# vector to store results
nD<-paste(nbel,"D",sep="")
IO<-matrix(NA,5,nbel+1, dimnames=list( c("IRic1","IRic2","IRic1n2","ISim","INes"), c(nmel,nD) ) ) 
                                          
  
# computing overlap on each axis  
overlap1d<-function(x,y) { max(0, ( min(max(x),max(y)) - max(min(x),min(y)) )  ) }
for (e in nmel)
{ 
IO["IRic1",e]<-max(si_cons1[,e])-min(si_cons1[,e])
IO["IRic2",e]<-max(si_cons2[,e])-min(si_cons2[,e])	
IO["IRic1n2",e]<-overlap1d( si_cons1[,e] , si_cons2[,e] ) 
IO["ISim",e]<-IO["IRic1n2",e]/(IO["IRic1",e]+IO["IRic2",e]-IO["IRic1n2",e])	
IO["INes",e]<-( IO["IRic1n2",e] ) /min(c(IO["IRic1",e],IO["IRic2",e]))	
} # end of e


# multidimensional IRic and vertices (if plot needed) for consumers of set1
IO["IRic1",nD]<-round(convhulln(si_cons1,"FA")$vol,6)
if( is.na(nm_plot)==FALSE) { 
vert0<-convhulln(si_cons1,"Fx TO 'vert.txt'")
vert1<-scan("vert.txt",quiet=T)
vertices_cons1<-(vert1+1)[-1] } # end of vertices for plot

# multidimensional IRic and vertices (if plot needed) for consumers of set2
IO["IRic2",nD]<-round(convhulln(si_cons2,"FA")$vol,6)
if( is.na(nm_plot)==FALSE) { 
vert0<-convhulln(si_cons2,"Fx TO 'vert.txt'")
vert1<-scan("vert.txt",quiet=T)
vertices_cons2<-(vert1+1)[-1] } # end of vertices for plot

# multidimensional intersection 
IO["IRic1n2",nD]<-intersect(si_cons1, si_cons2 )

# multidimensional similarity= intersection/total volume 
IO["ISim",nD]<-IO["IRic1n2",nD]/(IO["IRic1",nD]+IO["IRic2",nD]-IO["IRic1n2",nD])

# multidimensional nestedness= intersection/min(volume) 
IO["INes",nD]<-IO["IRic1n2",nD]/min(c(IO["IRic1",nD],IO["IRic2",nD]))


######################################################################################	
# graphical output
if( is.na(nm_plot)==FALSE) {
	
#####################################
# creating jpeg file
nmjpeg<-paste(nm_plot,".jpeg",sep="")
# one panel per pairs of elements 
if( nbel==2) { jpeg(file=nmjpeg, res=150, width=1800, height=600) ; layout(matrix(c(1,0,0),1,3,F)) ; layout.show(1) }
if( nbel==3) { jpeg(file=nmjpeg, res=150, width=1800, height=600) ; layout(matrix(c(1:3),1,3,F)) ; layout.show(3) }
if( nbel==4) { jpeg(file=nmjpeg, res=150, width=1800, height=1200) ; layout(matrix(c(1:6),2,3,F)) ; layout.show(6)  }


  # setting axes limits given consumers signature for all elements
  nmelsd<-paste("sd",nmel,sep="_")
  cons<-rbind(cons1,cons2)
  min_axes<- apply(cons[,nmel], 2, min, na.rm=T) ; max_axes<- apply(cons[,nmel], 2, max, na.rm=T) # limits of each axis
  
  # limits of each axis given sd
  if(sum(nmelsd %in% colnames(cons) )==nbel) 
  {min_axes<-apply(cons[,nmel]-cons[,nmelsd], 2, min, na.rm=T)
    max_axes<-apply(cons[,nmel]+cons[,nmelsd], 2, max, na.rm=T) }
  
  # same range on each axis for graphics: min=observed minimal value - 5%  maximal range ; max=observed minimal value + maximal range + 5% maximal range
  rge_axes<-max_axes-min_axes # range on each axis
  
  newlim_axes<-matrix(0,length(nmel),2, dimnames=list(nmel,c("min","max") ) )
  newlim_axes[,"min"]<-min_axes-max(rge_axes)*0.1
  newlim_axes[,"max"]<-min_axes+max(rge_axes)*1.1
  
  rge_plot<-max(rge_axes)*1.2
  
###############################################################
# plot for each pair of elements


for (e1 in 1:(nbel-1))
for (e2 in (e1+1):nbel) 
{

# names of elements
nmel1<-nmel[e1] ; eval(parse(text=paste("tit1<-tit_",nmel1,sep="") ) )
nmel2<-nmel[e2] ; eval(parse(text=paste("tit2<-tit_",nmel2,sep="") ) )
nmel12<-c(nmel1,nmel2)


# limits of axes
lim_1<-newlim_axes[nmel1,]
lim_2<-newlim_axes[nmel2,]

# if axes are for scaled isotope values, "Scaled" in axis title and range is at least from 0 to 1
  if (scaled==TRUE) {
    tit1<-eval(parse(text=paste("tit1<-scl_tit_",nmel1,sep="") ) ); tit2<-eval(parse(text=paste("tit2<-scl_tit_",nmel2,sep="") ) )
    lim_1<-c( min(-0.05, lim_1[1]) , max(1.05,lim_1[2])   )
    lim_2<-c( min(-0.05, lim_2[1]) , max(1.05,lim_2[2])   )
  }  # end of if scaled axes
  
# labels on axes
lab_1<-pretty(lim_1,n=6,min.n=6) ; lab_1<-lab_1[which(lab_1>=lim_1[1] & lab_1<=lim_1[2])]
lab_2<-pretty(lim_2,n=6,min.n=6) ; lab_2<-lab_2[which(lab_2>=lim_2[1] & lab_2<=lim_2[2])]

# isotopic space given axes limits set using consumers signature
isotopic_space(nmX=tit1,nmY=tit2, limX=lim_1, limY=lim_2, labX=lab_1,labY=lab_2 )

# consumers of set1
# range on each axis
dec1<-rge_plot*0.015
segments( min(si_cons1[,nmel1]), min(lim_2)+dec1, max(si_cons1[,nmel1]), min(lim_2)+dec1, col=col[1] , lwd=3) # x
segments( min(lim_1)+dec1, min(si_cons1[,nmel2]), min(lim_1)+dec1, max(si_cons1[,nmel2]), col=col[1] , lwd=3) # y

# projected convex hull in 2D
vert0<-convhulln(si_cons1[,nmel12],"Fx TO 'vert.txt'")
vert1<-scan("vert.txt",quiet=T) ; vertices2D<-(vert1+1)[-1]
polygon(si_cons1[vertices2D,nmel12],border=NA,col=paste(col[1],transp,sep="") )

# all points (empty) then filling points being vertices in nD
points(si_cons1[,nmel12], pch=21,bg=NA, col=col[1],cex=2)
points(si_cons1[vertices_cons1,nmel12], pch=21,bg=col[1], col=col[1],cex=2)
                        
# error bars if any
if(sum(nmelsd %in% colnames(cons1) )==nbel) meansexy(si_cons1[,nmel12], cons1[,paste("sd",nmel12,sep="_")],colb=col[1],lg=0.01*rge_plot ) 


# consumers of set2
# range on each axis
dec2<-rge_plot*0.03
segments( min(si_cons2[,nmel1]), min(lim_2)+dec2, max(si_cons2[,nmel1]), min(lim_2)+dec2, col=col[2] , lwd=3) # x
segments( min(lim_1)+dec2, min(si_cons2[,nmel2]), min(lim_1)+dec2, max(si_cons2[,nmel2]), col=col[2] , lwd=3) # y

# projected convex hull in 2D
vert0<-convhulln(si_cons2[,nmel12],"Fx TO 'vert.txt'")
vert1<-scan("vert.txt",quiet=T) ; vertices2D<-(vert1+1)[-1]
polygon(si_cons2[vertices2D,nmel12],border=NA,col=paste(col[2],transp,sep=""))

# all points (empty) then filling points being vertices in nD
points(si_cons2[,nmel12], pch=21,bg=NA, col=col[2],cex=2)
points(si_cons2[vertices_cons2,nmel12], pch=21,bg=col[2], col=col[2],cex=2)
                        
# error bars if any
if(sum(nmelsd %in% colnames(cons2) )==nbel) meansexy(si_cons2[,nmel12], cons2[,paste("sd",nmel12,sep="_")],colb=col[2],lg=0.01*rge_plot ) 

            
# indices values    
mtext(side=3, paste("Isotopic Similarity=",round(IO['ISim',nD],3),sep=""), at=mean(lim_1), line=0.9, cex=0.8,adj=0.5, font=2)     
mtext(side=3, paste("Isotopic Nestedness=",round(IO['INes',nD],3),sep=""), at=mean(lim_1), line=-0.3, cex=0.8,adj=0.5,font=2) 
} # end of e1, e2             

	
graphics.off()	
} # end of plot

###############################################
# returning results	
return(IO)	
	
} # end of IOverlap


##############################################################################################################################################
################################                             END OF SRIPT                         ############################################
##############################################################################################################################################
