# Supplementary material for: The influence of forest types including native and non‐native tree species on soil macrofauna depends on site conditions
Source: Ecol Evol. 2024 Sep 18;14(9):e70311. doi: 10.1002/ece3.70311 (PMC11410562; doi:10.1002/ece3.70311)
Supplement: Supplementary file 2 — Data S2. [file ECE3-14-e70311-s001.zip › Wenglein_et_al_si_guild_metrics_skript.R]

####################################################################################################################
# This script was kindly provided by Dr. Anton Potapov, potapov.msu@gmail.com
# I adapted it to use it at my  research about "The influence of forest types including native and non-native tree 
#  species on soil macrofauna depends on site conditions"
#
#
# before starting run the following command to clear the work space every time you analyse a different target group.
#between regions and forest types, there need to be some adjustments throughout the script
rm(list=ls()) 
#
# The custom functions used here, are from the appendix of Coucherousset
# 
# YOU NEED TO RUN FIRST THE WHOLE SCRIPT in the file si_div.R before going further
# sourcing the R functions from 'si_div' R script
source("Code/si_div.R") # NB: several R packages are autmoatically loaded
#
####################################################################################################################
# Install, load packages and data
list.of.packages <- c("dplyr",
                      "vegan",
                      "ggpubr",
                      "agricolae",
                      "reshape2",
                      "ggrepel",
                      "plyr",
                      "ggplot2", 
                      "SIBER",
                      "tidyverse",
                      "effects", 
                      "MASS", 
                      "tidyr")    

lapply(list.of.packages, require, character.only = TRUE) 

library(nlme)
library(lme4)
library(plyr)
library(dplyr)
library(MASS) 
library(reshape2) 
library(reshape) 

# load data, for the animals and for the litter
animals <- read.csv2("Data/animals2.csv")
litter <- read.csv2("Data/litter.csv")

###################################################################################################################
# 
#Splitting all the information in the Sample column
animals <- animals %>% separate(Sample, sep = "_" ,c('sample_id', 'plot_id', 'layer', 'species1', 'species2'), remove = FALSE)
animals <- animals %>% separate(plot_id, sep = "-", c('id_quintet', 'id_forest'), remove = FALSE)
### Adding animal Group
animals$totalweight <- as.numeric(animals$totalweight)
animals$sample_id <- as.numeric(animals$sample_id)
animals <- animals %>% mutate(Group = case_when(sample_id <= 60 ~ "Coleoptera",
                                                sample_id <= 88 ~ "Isopoda", 
                                                sample_id <= 132 ~ "Diplopoda", 
                                                sample_id <= 234 ~ "Chilopoda", 
                                                sample_id <= 384 ~ "Larvae", 
                                                sample_id <= 389 ~ "Lumbricidae"))
### removing the numbers from the layers
animals$layer<-gsub("1","2",as.character(animals$layer))
animals$layer<-gsub("2","",as.character(animals$layer))

animals$id_plot <- paste(animals$id_quintet, animals$id_forest, sep=".")
animals$id_soil <- paste(animals$id_plot, animals$layer, sep="_")
#### species names
animals$Species <- paste(animals$species1, animals$species2, sep= "_")
###### making nice names for forest types 
animals <- animals %>% mutate(animals, forest_type = case_when (endsWith(id_forest, "1") ~ "Dou", 
                                                                endsWith(id_forest, "2") ~ "DouBe", 
                                                                endsWith(id_forest, "3") ~ "Be", 
                                                                endsWith(id_forest, "4") ~ "SprBe", 
                                                                endsWith(id_forest, "5") ~ "Spr"))
###### Regions 
animals <- animals %>% mutate(region= if_else(.$id_quintet >= 5, 'Sandy', 'Loamy'))
#### Guilds
# The data contains guilds, which are selected after the calibrated stable isotope data provided
# it is already in the data sheet
##################################################################################################################
# Now we calibrate against the litter for the different plots, for that we need id_soil
animals$id_plot <- paste(animals$id_quintet, animals$id_forest, sep=".")
animals$id_soil <- paste(animals$id_plot, animals$layer, sep="_")
### Litter correction
colnames(litter) <- paste("litter", colnames(litter), sep = "_")
litter$litter_Delta_C_litter <- as.numeric(litter$litter_Delta_C_litter)
litter$litter_Delta_N_litter <- as.numeric(litter$litter_Delta_N_litter)
animals$delta.15N <- as.numeric(animals$delta.15N)
animals$delta.13C <- as.numeric(animals$delta.13C)
####### Getting litter data for delta13C and delta 15N in the animal data frame
animals$delta13Clitter <- litter$litter_Delta_C_litter[match(animals$id_soil, litter$litter_id_soil)]
animals$delta15Nlitter <- litter$litter_Delta_N_litter[match(animals$id_soil, litter$litter_id_soil)]

animals$d13C <- (animals$delta.13C - animals$delta13Clitter)
animals$d15N <- (animals$delta.15N - animals$delta15Nlitter)

###################################################################################################
#Mean values of Delta 13C and 15N for the species
univariant_species <- animals %>% group_by(Species) %>%
  summarize(mean15N = mean(d15N), sd15N = sd(d15N), mean13C =mean(d13C), sd13C = sd(d13C))

write.csv(univariant_species,"Guilds\\Manuskript\\Animalunivariant.csv", row.names = FALSE)

#################################################################################################
# Splitting the data into the different groups
#Because then we have too little samples we are going to add another column: region_forest
#for Decomposer this is still too little data so we are going to work with either region or forest type
animals$region_forest <- paste(animals$region, animals$id_forest, sep= "_")
animals$forest_type <- factor(animals$forest_type,levels=c('Dou','DouBe','Be','SprBe', 'Spr'))
# all the groups
primary <- subset(animals, Guild %in% c("primary"))
secondary <- subset(animals, Guild %in% c("secondary"))
predator <- subset(animals, Guild %in% c("predator"))

###################################################################################################
### Selecting the important columns for our data
### for forest type as system
#mydata <- animals [,c(14,5,28,32,33)]  # for full macrofauna we use plots
#mydata <- predator [,c(14,34,28,32,33)]
#mydata <- secondary [,c(14,34,28,32,33)]
#I remove the two rows of South_3 because the analysis needs 3 points to work
#mydata <- primary [,c(14,34,28,32,33)]
#mydata <- mydata [c(1:11,13:26,28:65),]

### for region as system
mydata <- animals [,c(14,5,29,32,33)]
#mydata <- predator [,c(14,34,29,32,33)]
#mydata <- secondary [,c(14,34,29,32,33)]
#I remove the two rows of South_3 because the analysis needs 3 points to work
#mydata <- primary [,c(14,34,29,32,33)]
#mydata <- mydata [c(1:11,13:26,28:65),]
table(mydata$region_forest)
table(mydata$plot_id)

names(mydata)[1]<- 'weight'    # dry weight from isotope analysis - maybe find some other way
names(mydata)[2]<- 'group'     # id_plot, with one pseudo replicate inside
names(mydata)[3]<- 'forest'    # the system we want to have a look at
names(mydata)[4]<- 'd13C'      # d13 calibrated by leaf litter
names(mydata)[5]<- 'd15N'      # d15 calibrated by the leaf litter

mydata$nm_plot <- paste('plot',mydata$group) # this is for pictures names
str(mydata)                                  # check if all values are numeric
mydata <- na.omit(mydata)                    # remove NAs

####################################################################################################################
# Preparation for graphs

find_hull <- function(df) df[chull(df$d13C, df$d15N), ]   # Just for Convex hulls calculation
Sys.setlocale(category="LC_ALL", locale="en_US.UTF-8")    # Just for isotopic axes to displayed correctly

# generic graphical functions used in 'IDiversity' and 'IOverlap'

# axis titles for the 4 types of istopes used
tit_d13C<-expression(bold(paste(delta^"13",C,sep=""))) ; scl_tit_d13C<-expression(bold(paste("Scaled ",delta^"13",C,sep="")))
tit_d15N<-expression(bold(paste(delta^"15",N,sep=""))) ; scl_tit_d15N<-expression(bold(paste("Scaled ",delta^"15",N,sep="")))

# graphic function to plot isotopic space
isotopic_space<-function(nmX="X",nmY="Y", limX=c(-0.05,1.05),limY=c(-0.05,1.05), 
                         labX=c(0,0.25,0.5,0.75,1),labY=c(0,0.25,0.5,0.75,1) )   {
  
  # setting graphical parameters
  par(mar=c(4,4.5,4,3.5)) ; tick=-0.4 ; lasX=1 ;lasY=1 ; lineX=-0.2 ; lineY=-0.2 ; cexX=0.9 ; cexY=0.9 ; 
  lineXt=lineX+2.1 ; lineYt=lineY+2.2 ; cexXt=1 ; cexYt=1 
  
  # empty window
  plot(limX,limY,type="n",axes=F,xaxt="n",yaxt="n",xlab="",ylab="",xlim=limX,ylim=limY) 
  rect(limX[1],limY[1],limX[2],limY[2])   # border
  
  # X axis
  axis(side=1, at=labX, labels=F, tcl=tick, pos=limY[1])  # X thicks
  mtext(side=1, labX, at=labX, line=lineX, cex=cexX, las=lasX) # X labels
  mtext(side=1,nmX,cex=cexXt,line=lineXt,font=2) # X title  
  
  # Y axis
  axis(side=2, at=labY, labels=F, tcl=tick, pos=limX[1]) # Y thicks 
  mtext(side=2, labY, at=labY, line=lineY, cex=cexY, las=lasY) # Y labels
  mtext(side=2,nmY,cex=cexYt,line=lineYt,font=2) # Y title   
  
} # end of isotopic_space	

# function to add vertical and horizontal error bars
meansexy<-function(meanxy,sexy,colb="black",lg=0.1) {
  segments(meanxy[,1]-sexy[,1],meanxy[,2],meanxy[,1]+sexy[,1],meanxy[,2],col=colb)       # x error bar
  segments(meanxy[,1],meanxy[,2]-sexy[,2],meanxy[,1],meanxy[,2]+sexy[,2],col=colb)       # y error bar
  segments(meanxy[,1]-sexy[,1],meanxy[,2]-lg,meanxy[,1]-sexy[,1],meanxy[,2]+lg,col=colb)
  segments(meanxy[,1]+sexy[,1],meanxy[,2]-lg,meanxy[,1]+sexy[,1],meanxy[,2]+lg,col=colb)
  segments(meanxy[,1]-lg,meanxy[,2]-sexy[,2],meanxy[,1]+lg,meanxy[,2]-sexy[,2],col=colb)
  segments(meanxy[,1]-lg,meanxy[,2]+sexy[,2],meanxy[,1]+lg,meanxy[,2]+sexy[,2],col=colb)
} # end of meansexy

#
# End of preparation for graphs
####################################################################################################################

# Scale the data between 0 and 1 in each community for d13C and d15N so you can calculate multidimensional indexes
# To avoid bias of high variability of isotopic background in different forest types leaf litter calibrated

mydata_scaled <- scaleSI_range01(mydata) # scaling the data

table(mydata_scaled$group)
#############################################################################################################
# FOURTH calculate multidimensional indexes, I run a loop to have it for each of the plots

out <- as.data.frame(matrix(ncol=15,nrow=0))                                     # This is the loop
for(i in 1:length(unique(mydata_scaled$group))) {           # This is the loop
  loop <- subset(mydata_scaled, group==unique(mydata_scaled$group)[i])
  index <- IDiversity(loop,nm_plot=loop$nm_plot[1],weight=loop$weight,scaled=T) 
  names(out) <- c("forest","plot",names(index))
  out[i,] <- c(as.character(loop$forest[1]),as.character(loop$group[1]),index) }

# OUTPUTS: - a vector with minimum, maximum, range and abundance-weighted mean values for each isotopic axis 
# (e.g. 'min_d13C', 'max_d13C', 'range_d13C', 'IPos_d13C' for d13C) 
#	and 5 multidimensional indices: isotopic richness ('IRic'), isotopic evenness ('IEve') 
# and isotopic divergence ('IDiv'), isotopic dispersion ('IDis') and isotopic uniqueness ('IUni')

# This is the final dataset containing all metrics (usefull for multidimensional)
result_metrics <- out 
#write.csv(result_metrics,'Guilds/Manuskript/result_metrics_Full_forest.csv')
#write.csv(result_metrics,'Guilds/Manuskript/result_metrics_Primary_forest.csv')
#write.csv(result_metrics,'Guilds/Manuskript/result_metrics_Secondary_forest.csv')
#write.csv(result_metrics,'Guilds/Manuskript/result_metrics_Predator_forest.csv')

write.csv(result_metrics,'Guilds/Manuskript/Region/result_metrics_All_region.csv')
#write.csv(result_metrics,'Guilds/Manuskript/region/result_metrics_Primary_region.csv')
#write.csv(result_metrics,'Guilds/Manuskript/Region/result_metrics_Secondary_region.csv')
#write.csv(result_metrics,'Guilds/Manuskript/Region/result_metrics_Predator_region.csv')

######mean for the different forest types
result_metrics_num <- result_metrics[,c(3:15)]
chars <- sapply(result_metrics_num, is.character)
#convert all character columns to numeric
result_metrics_num[ , chars] <- as.data.frame(apply(result_metrics_num[ , chars], 2, as.numeric))
sapply(result_metrics_num, class)

result_metrics2 <- cbind(result_metrics[,c(1:2)], result_metrics_num)
sapply(result_metrics2, class)

result.metrics_all_mean <- result_metrics2 %>% group_by(forest) %>% 
  summarise_all(funs(median= median, mean = mean, sd = sd))

#write.csv(result.metrics_all_mean,'Guilds/Manuskript/result_metrics_plots_All_mean.csv')
#write.csv(result.metrics_all_mean,'Guilds/Manuskript/result_metrics_plots_Primary_mean.csv')
#write.csv(result.metrics_all_mean,'Guilds/Manuskript/result_metrics_plots_Secondary_mean.csv')
#write.csv(result.metrics_all_mean,'Guilds/Manuskript/result_metrics_plots_Predator_mean.csv')

write.csv(result.metrics_all_mean,'Guilds/Manuskript/Region/result_metrics_plots_All_region_mean.csv')
#write.csv(result.metrics_all_mean,'Guilds/Manuskript/region/result_metrics_plots_Primary_region_mean.csv')
#write.csv(result.metrics_all_mean,'Guilds/Manuskript/region/result_metrics_plots_Secondary_region_mean.csv')
#write.csv(result.metrics_all_mean,'Guilds/Manuskript/region/result_metrics_plots_Predator_region_mean.csv')

# ALSO see plots in the "files" section 
##########################################################################################
# FOURTH calculate unidimensional indexes, I run a loop to have it for each of the plots
###with unscaled data
out3 <- as.data.frame(matrix(ncol=15,nrow=0))                                     # This is the loop
for(i in 1:length(unique(mydata$group))) {           # This is the loop
  loop3 <- subset(mydata, group==unique(mydata$group)[i])
  index3 <- IDiversity(loop3,nm_plot=loop3$nm_plot[1],weight=loop3$weight) 
  names(out3) <- c("forest","plot",names(index3))
  out3[i,] <- c(as.character(loop3$forest[1]),as.character(loop3$group[1]),index3) }

# OUTPUTS: - a vector with minimum, maximum, range and abundance-weighted mean values for each isotopic axis 
# (e.g. 'min_d13C', 'max_d13C', 'range_d13C', 'IPos_d13C' for d13C) 
#	and 5 multidimensional indices: isotopic richness ('IRic'), isotopic evenness ('IEve') 
# and isotopic divergence ('IDiv'), isotopic dispersion ('IDis') and isotopic uniqueness ('IUni')

# This is the final dataset containing all metrics (usefull for multidimensional)
result_metrics_unscaled <- out3 

#write.csv(result_metrics_unscaled,'Guilds/Manuskript/result_metrics_All_forest.csv')
#write.csv(result_metrics_unscaled,'Guilds/Manuskript/result_metrics_Primary_forest.csv')
#write.csv(result_metrics_unscaled,'Guilds/Manuskript/result_metrics_Secondary_forest.csv')
#write.csv(result_metrics_unscaled,'Guilds/Manuskript/result_metrics_Predator_forest.csv')

write.csv(result_metrics_unscaled,'Guilds/Manuskript/Region/result_metrics_All_region.csv')
#write.csv(result_metrics_unscaled,'Guilds/Manuskript/Region/result_metrics_Primary_region.csv')
#write.csv(result_metrics_unscaled,'Guilds/Manuskript/Region/result_metrics_Secondary_region.csv')
#write.csv(result_metrics_unscaled,'Guilds/Manuskript/Region/result_metrics_Predator_region.csv')


######mean for the different forest types
result_metrics_num_unscaled <- result_metrics_unscaled[,c(3:15)]
chars1 <- sapply(result_metrics_num_unscaled, is.character)
#convert all character columns to numeric
result_metrics_num_unscaled[ , chars1] <- as.data.frame(apply(result_metrics_num_unscaled[ , chars1], 2, as.numeric))
sapply(result_metrics_num_unscaled, class)

result_metrics_unscaled2 <- cbind(result_metrics_unscaled[,c(1:2)], result_metrics_num_unscaled)
sapply(result_metrics_unscaled2, class)

result.metrics_all_mean_unscaled <- result_metrics_unscaled2 %>% group_by(forest) %>% 
  summarise_all(funs(median= median, mean = mean, sd = sd))

#write.csv(result.metrics_all_mean_unscaled,'Guilds/Manuskript/result_metrics_plots_All_mean_unscaled.csv')
#write.csv(result.metrics_all_mean_unscaled,'Guilds/Manuskript/result_metrics_plots_Primary_mean_unscaled.csv')
#write.csv(result.metrics_all_mean_unscaled,'Guilds/Manuskript/result_metrics_plots_Secondary_mean_unscaled.csv')
#write.csv(result.metrics_all_mean_unscaled,'Guilds/Manuskript/result_metrics_plots_Predator_mean_unscaled.csv')

write.csv(result.metrics_all_mean_unscaled,'Guilds/Manuskript/Region/result_metrics_plots_All_region_mean_unscaled.csv')
#write.csv(result.metrics_all_mean_unscaled,'Guilds/Manuskript/Region/result_metrics_plots_Primary_region_mean_unscaled.csv')
#write.csv(result.metrics_all_mean_unscaled,'Guilds/Manuskript/Region/result_metrics_plots_Secondary_region_mean_unscaled.csv')
#write.csv(result.metrics_all_mean_unscaled,'Guilds/Manuskript/Region/result_metrics_plots_Predator_region_mean_unscaled.csv')

# ALSO see plots in the "files" section 

#############################################################################################################################
##### HERE YOU CAN RUN TESTS - all metrics depending on the system 

result_metrics_melted <- melt(result_metrics,id.vars = c('forest','plot')) # long-table format
result_metrics_melted$value <- as.numeric(result_metrics_melted$value)
str(result_metrics_melted)

# value should be numeric!!! if not, use the next string below: USE ONLY IF THE VALUE IS FACTOR!!!!!
# result_metrics_melted$value <- as.numeric(levels(result_metrics_melted$value))[result_metrics_melted$value]

### check the data distribution:
ggplot(result_metrics_melted,aes(x=value))+
  geom_histogram()+
  facet_wrap(~variable,scales='free')
### in most of the cases, the data distributed close to normal so we can apply parametric HSD test to see differences

### Here I run loop to test differences between systems in each of the metrics using post-hoc HSD.test
# To add region effect, we create a column
#####------- Only for full community
result_metrics_melted <- result_metrics_melted %>% separate(plot, sep = "-", c('region', 'id_forest'), remove = FALSE)
result_metrics_melted <- result_metrics_melted %>% mutate(region= if_else(.$region >= 5, 'Sandy', 'Loamy'))
result_metrics_melted <- result_metrics_melted %>% mutate(id_forest = case_when (endsWith(id_forest, "1") ~ "Dou", 
                                                                endsWith(id_forest, "2") ~ "DouBe", 
                                                                endsWith(id_forest, "3") ~ "Be", 
                                                                endsWith(id_forest, "4") ~ "SprBe", 
                                                                endsWith(id_forest, "5") ~ "Spr"))

### for Guilds
#result_metrics_melted <- result_metrics_melted %>% separate(plot, sep = "_", c('region', 'id_forest'), remove = FALSE)

#result_metrics_melted$id_plot <- paste(animals$id_quintet, animals$id_forest, sep=".")
#result_metrics_melted$quintet <- substr(result_metrics_melted$plot,1,1)
#result_metrics_melted <- result_metrics_melted %>% mutate(region= if_else(.$quintet = "N", 'North', 'South'))
#######----------- For groups use this
#result_metrics_melted$region <- substr(result_metrics_melted$plot,1,5)

out <- as.data.frame(matrix(ncol=4,nrow=0)) 
out_anova <- as.data.frame(matrix(ncol=6,nrow=0)) ####  for anova
for(i in 1:length(unique(result_metrics_melted$variable))){ #### THIS IS THE LOOP
  loop <- subset(result_metrics_melted, variable==unique(result_metrics_melted$variable)[i])
  model <- lm(value~forest+region,loop)
  posthoc <- HSD.test(model, "forest", group=TRUE)
  out1 <- cbind(loop$variable[1],rownames(posthoc$groups),posthoc$groups)
  out <- rbind(out,out1)
  
  anova <- anova(model)
  out2 <- cbind(loop$variable[1],anova)
  out_anova <- rbind(out_anova,out2)
}
names(out) <- c("variable",'forest','value','letter')
result_metrics_test <- out # This is the final data set containing all tests for metrics

names(out_anova) <- c("variable",'df','SS','MS','F','p')
out_anova$p <- round(out_anova$p,4)
 # results of anova table with post-hoc tests
#write.csv(out_anova,'Guilds/Manuskript/anova_metrics_All.csv')
#write.csv(out_anova,'Guilds/Manuskript/anova_metrics_Primary.csv')
#write.csv(out_anova,'Guilds/Manuskript/anova_metrics_Secondary.csv')
#write.csv(out_anova,'Guilds/Manuskriptanova_metrics_Predator.csv')

write.csv(out_anova,'Guilds/Manuskript/Region/anova_metrics_All_region.csv')
#write.csv(out_anova,'Guilds/Manuskript/Region/anova_metrics_Primary_region.csv')
#write.csv(out_anova,'Guilds/Manuskript/Region/anova_metrics_Secondary_region.csv')
#write.csv(out_anova,'Guilds/Manuskript/Region/anova_metrics_Predator_region.csv')

####################################################################################################################
# NOW we can plot all the data

# create column to group the metrics
a <- colsplit(result_metrics_melted$variable,'_',c('metric','metricgroup'))
a$metricgroup[a$metricgroup=='IDis'] <- 'Multidimensional'
a$metricgroup[a$metricgroup=='IRic'] <- 'Multidimensional'
a$metricgroup[a$metricgroup=='IEve'] <- 'Multidimensional'
a$metricgroup[a$metricgroup=='IUni'] <- 'Multidimensional'
#levels(result_metrics_melted$metricgroup)[levels(result_metrics_melted$metricgroup)=='IEve'] <- 'Multidimensional'
#evels(result_metrics_melted$metricgroup)[levels(result_metrics_melted$metricgroup)=='IUni'] <- 'Multidimensional'
#levels(result_metrics_melted$metricgroup)[levels(result_metrics_melted$metricgroup)=='IDiv'] <- 'Multidimensional'

result_metrics_melted$metricgroup <- a$metricgroup
result_metrics_melted$metric <- a$metric
#result_metrics_melted$forest <- factor(result_metrics_melted$forest,levels=c('Dou','DouBe','Be','SprBe', 'Spr'))

#Region
result_metrics_melted$forest <- factor(result_metrics_melted$forest,levels=c('Loamy','Sandy'))
levels(result_metrics_melted$metricgroup)[levels(result_metrics_melted$metricgroup)=='IEve'] <- 'Multidimensional'

a <- colsplit(result_metrics_test$variable,'_',c('metric','metricgroup'))
a$metricgroup[a$metricgroup=='IDis'] <- 'Multidimensional'
a$metricgroup[a$metricgroup=='IRic'] <- 'Multidimensional'
a$metricgroup[a$metricgroup=='IEve'] <- 'Multidimensional'
a$metricgroup[a$metricgroup=='IUni'] <- 'Multidimensional'
a$metricgroup[a$metricgroup==''] <- 'Multidimensional'
result_metrics_test$metricgroup <- a$metricgroup
result_metrics_test$metric <- a$metric
#result_metrics_test$forest <- factor(result_metrics_test$forest,levels=c('Dou','DouBe','Be','SprBe', 'Spr'))
## Region
result_metrics_test$forest <- factor(result_metrics_test$forest,levels=c('Sandy','Loamy'))

# Renaming the metrics
table(result_metrics_melted$metric)
result_metrics_melted$metric[result_metrics_melted$metric=='max'] <- 'Maximum'
result_metrics_melted$metric[result_metrics_melted$metric=='min'] <- 'Minimum'
result_metrics_melted$metric[result_metrics_melted$metric=='range'] <- 'Range (max-min)'
result_metrics_melted$metric[result_metrics_melted$metric=='IPos'] <- 'Average position'
result_metrics_melted$metric[result_metrics_melted$metric=='IDiv'] <- 'Isotopic divergence'
result_metrics_melted$metric[result_metrics_melted$metric=='IDis'] <- 'Isotopic dispersion'
result_metrics_melted$metric[result_metrics_melted$metric=='IEve'] <- 'Isotopic eveness'
result_metrics_melted$metric[result_metrics_melted$metric=='IUni'] <- 'Isotopic uniquiness'
result_metrics_melted$metric[result_metrics_melted$metric=='IRic'] <- 'Isotopic richness'

result_metrics_test$metric[result_metrics_test$metric=='max'] <- 'Maximum'
result_metrics_test$metric[result_metrics_test$metric=='min'] <- 'Minimum'
result_metrics_test$metric[result_metrics_test$metric=='range'] <- 'Range (max-min)'
result_metrics_test$metric[result_metrics_test$metric=='IPos'] <- 'Average position'
result_metrics_test$metric[result_metrics_test$metric=='IDiv'] <- 'Isotopic divergence'
result_metrics_test$metric[result_metrics_test$metric=='IDis'] <- 'Isotopic dispersion'
result_metrics_test$metric[result_metrics_test$metric=='IEve'] <- 'Isotopic eveness'
result_metrics_test$metric[result_metrics_test$metric=='IUni'] <- 'Isotopic uniquiness'
result_metrics_test$metric[result_metrics_test$metric=='IRic'] <- 'Isotopic richness'

###### First plot for d13C metrics (use ggpubr package)
###### We need to re scale back and add litter baseline

result_metrics_melted_d13C <- subset(result_metrics_melted,metricgroup=='d13C')

result_metrics_melted_d13C$value[result_metrics_melted_d13C$metric!='Range (max-min)'] <-
  (result_metrics_melted_d13C$value[result_metrics_melted_d13C$metric!='Range (max-min)']*(max(mydata$d13C)- 
                                                                                             min(mydata$d13C)))+
  min(mydata$d13C)
result_metrics_melted_d13C$value[result_metrics_melted_d13C$metric=='Range (max-min)'] <-
  (result_metrics_melted_d13C$value[result_metrics_melted_d13C$metric=='Range (max-min)']*(max(mydata$d13C)-
                                                                                             min(mydata$d13C)))

result_metrics_test_d13C <- subset(result_metrics_test,metricgroup=='d13C')
result_metrics_test_d13C$value[result_metrics_test_d13C$metric!='Range (max-min)'] <-
  (result_metrics_test_d13C$value[result_metrics_test_d13C$metric!='Range (max-min)']*(max(mydata$d13C)-
                                                                                         min(mydata$d13C)))+
  min(mydata$d13C)
result_metrics_test_d13C$value[result_metrics_test_d13C$metric=='Range (max-min)'] <-
  (result_metrics_test_d13C$value[result_metrics_test_d13C$metric=='Range (max-min)']*(max(mydata$d13C)-
                                                                                         min(mydata$d13C)))
ggerrorplot(result_metrics_melted_d13C, 
            x = "forest", 
            y = "value", 
            desc_stat = "mean_ci", 
            color = "forest", 
            size=1.1) +                                                                                                                                                       
  geom_jitter(width=.2,alpha=.2)+
  ylab(expression(paste(Delta^{13},"C, ","\u2030")))+   # Original syntax: paste("Leaves-calibrated ",delta^{13},"C, ","\u2030")))+
  xlab("")+                                             # I  deleted "Leaves-calibrated" and changed "delta" per "Delta"
  geom_hline(yintercept = 0)+                           # I did the same for N plot.
  ggplot2::labs(color = "Forest type",title="C metrics All")+
  geom_label(data=result_metrics_test_d13C,aes(x=forest, y=value,label=letter),fill="white",
             label.r=unit(0.5, "lines"),color='black',alpha=.6,fontface='bold',size=5.5)+                
  facet_wrap(~metric,scales='free',nrow=1)+
  theme_pubr(base_size = 18) +                                                                  
  theme(legend.position = "none")+
  theme(axis.text.x = element_text(angle = 45, hjust = 1, size =18))+
  ## forest type
  #scale_color_manual(values=c("chocolate4","chocolate2","chartreuse2","lightskyblue3", "lightskyblue4"))
  ## region
  scale_color_manual(values=c("#F05039","#1F449C"), breaks=c("Loamy", "Sandy"),labels=c("Loamy", "Sandy")) #+ scale_colour_hue(l=20)


#ggsave("Guilds/Manuskript/Cmetrics_All.jpg",width = 14, height = 7)
#ggsave("Guilds/Manuskript/Cmetrics_Primary.jpg",width = 14, height = 7)
#ggsave("Guilds/Manuskript/Cmetrics_Secondary.jpg",width = 14, height = 7)
#ggsave("Guilds/Manuskript/Cmetrics_Predator.jpg",width = 14, height = 7)

######## for regions

ggsave("Guilds/Manuskript/Region/Cmetrics_All_region.jpg",width = 14, height = 7)
#ggsave("Guilds/Manuskript/Region/Cmetrics_Primary_region.jpg",width = 14, height = 7)
#ggsave("Guilds/Manuskript/Region/Cmetrics_Secondary_region.jpg",width = 14, height = 7)
#ggsave("Guilds/Manuskript/Region/Cmetrics_Predator_region.jpg",width = 14, height = 7)

###### Second plot for d15N metrics
###### We need to re scale back and add litter baseline

result_metrics_melted_d15N <- subset(result_metrics_melted,metricgroup=='d15N')
result_metrics_melted_d15N$value[result_metrics_melted_d15N$metric!='Range (max-min)'] <-
  (result_metrics_melted_d15N$value[result_metrics_melted_d15N$metric!='Range (max-min)']*(max(mydata$d15N)-
                                                                                             min(mydata$d15N)))+
  min(mydata$d15N)
result_metrics_melted_d15N$value[result_metrics_melted_d15N$metric=='Range (max-min)'] <-
  (result_metrics_melted_d15N$value[result_metrics_melted_d15N$metric=='Range (max-min)']*(max(mydata$d15N)-
                                                                                             min(mydata$d15N)))

result_metrics_test_d15N <- subset(result_metrics_test,metricgroup=='d15N')
result_metrics_test_d15N$value[result_metrics_test_d15N$metric!='Range (max-min)'] <-
  (result_metrics_test_d15N$value[result_metrics_test_d15N$metric!='Range (max-min)']*(max(mydata$d15N)-
                                                                                         min(mydata$d15N)))+
  min(mydata$d15N)
result_metrics_test_d15N$value[result_metrics_test_d15N$metric=='Range (max-min)'] <-
  (result_metrics_test_d15N$value[result_metrics_test_d15N$metric=='Range (max-min)']*(max(mydata$d15N)-
                                                                                         min(mydata$d15N)))


ggerrorplot(result_metrics_melted_d15N, 
            x = "forest", 
            y = "value",                                    
            desc_stat = "mean_ci", 
            color = "forest", 
            size=1.1) + 
  geom_jitter(width=.2,alpha=.2)+
  ylab(expression(paste(Delta^{15},"N, ","\u2030")))+
  xlab("")+
  ggplot2::labs(color = "Forest type",title="N metrics All")+
  geom_label(data=result_metrics_test_d15N,aes(x=forest, y=value,label=letter),fill="white",
             label.r=unit(0.5, "lines"),color='black',alpha=.6,fontface='bold',size=5.5)+
  facet_wrap(~metric,scales='free',nrow=1)+
  theme_pubr(base_size = 18) + 
  theme(legend.position = "bottom")+
  theme(axis.text.x = element_text(angle = 45, hjust = 1, size =18))+
  ### forest type
  #scale_color_manual(values=c("chocolate4","chocolate2","chartreuse2","lightskyblue3", "lightskyblue4"))
  #region
  scale_color_manual(values=c("#F05039","#1F449C","#F8766d","#00bfc4","#F8766d"), breaks=c("Loamy", "Sandy"),labels=c("Loamy", "Sandy")) #+ scale_colour_hue(l=20)

#ggsave("Guilds/Manuskript/Nmetrics_All.jpg",width = 14, height = 7)
#ggsave("Guilds/Manuskript/Nmetrics_Primary.jpg",width = 14, height = 7)
#ggsave("Guilds/Manuskript/Nmetrics_Secondary.jpg",width = 14, height = 7)
#ggsave("Guilds/Manuskript/Nmetrics_Predator.jpg",width = 14, height = 7)

####for region

ggsave("Guilds/Manuskript/Region/Nmetrics_All_region.jpg",width = 14, height = 7)
#ggsave("Guilds/Manuskript/Region/Nmetrics_Primary_region.jpg",width = 14, height = 7)
#ggsave("Guilds/Manuskript/Region/Nmetrics_Secondary_region.jpg",width = 14, height = 7)
#ggsave("Guilds/Manuskript/Region/Nmetrics_Predator_region.jpg",width = 14, height = 7)

###### Third plot for Multidimensional metrics

ggerrorplot(subset(result_metrics_melted,metricgroup=='Multidimensional'), 
            x = "forest", 
            y = "value", 
            desc_stat = "mean_ci", 
            color = "forest", 
            size=1.1) + 
  geom_jitter(width=.2,alpha=.2)+
  ylab("Metric value")+
  xlab("")+
  ggplot2::labs(color = "Forest type",title="Multidimensional metrics All")+
  geom_label(data=subset(result_metrics_test,metricgroup=='Multidimensional'),aes(x=forest, y=value,label=letter),fill="white",
             label.r=unit(0.5, "lines"),color='black',alpha=.6,fontface='bold',size=5.5)+
  facet_wrap(~metric,scales='free',nrow=1)+
  theme_pubr(base_size = 18) + 
  theme(legend.position = "bottom")+
  theme(axis.text.x = element_text(angle = 45, hjust = 1, size =18))+
  ## forest type
  #scale_color_manual(values=c("chocolate4","chocolate2","chartreuse2","lightskyblue3", "lightskyblue4"))
  #region
  scale_color_manual(values=c("#F05039","#1F449C","#f8766d","#00afc4","#F8766d"), breaks=c("Loamy", "Sandy"),labels=c("Loamy", "Sandy")) #+ scale_colour_hue(l=20)

#ggsave("Guilds/Manuskript/multidimensional_All.jpg",width = 14, height = 7)
#ggsave("Guilds/Manuskript/multidimensional_Primary.jpg",width = 14, height = 7)
#ggsave("Guilds/Manuskript/multidimensional_Secondary.jpg",width = 14, height = 7)
#ggsave("Guilds/Manuskript/multidimensional_Predator.jpg",width = 14, height = 7)

## regions

ggsave("Guilds/Manuskript/Region/multidimensional_All_region.jpg",width = 14, height = 7)
#ggsave("Guilds/Manuskript/Region/multidimensional_Primary_region.jpg",width = 14, height = 7)
#ggsave("Guilds/Manuskript/Region/multidimensional_Secondary_region.jpg",width = 14, height = 7)
#ggsave("Guilds/Manuskript/Region/multidimensional_Predator_region.jpg",width = 14, height = 7)

###### Fourth plot, Bi-plot of the whole community
result_means <- as.data.frame(meanSI_group(mydata),weight=mydata$weight) 
result_means$plot <- rownames(result_means)
#result_means <- result_means %>% separate(plot, sep = "-", c('region', 'id_forest'), remove = FALSE)
result_means <- result_means %>% separate(plot, sep = "_", c('region', 'id_forest'), remove = FALSE)

result_means$forest_id <- substr(result_means$plot,3,3)
result_means <- result_means %>% mutate(result_means, forest = case_when (endsWith(id_forest, "1") ~ "Dou", 
                                                                          endsWith(id_forest, "2") ~ "DouBe", 
                                                                          endsWith(id_forest, "3") ~ "Be", 
                                                                          endsWith(id_forest, "4") ~ "SprBe", 
                                                                          endsWith(id_forest, "5") ~ "Spr"))
result_means$forest <- factor(result_means$forest,levels=c('Dou','DouBe','Be','SprBe', 'Spr'))
result_means$se_d13C <- result_means$sd_d13C/(result_means$n)^0.5
result_means$se_d15N <- result_means$sd_d15N/(result_means$n)^0.5

hulls <- ddply(result_means,"forest",find_hull) # Just for Convex hulls

biplot <- ggplot(result_means,aes(x=d13C,y=d15N,fill=forest))+
  geom_errorbar(aes(ymin=d15N-se_d15N,ymax=d15N+se_d15N),color='grey')+
  geom_errorbarh(aes(xmin=d13C-se_d13C,xmax=d13C+se_d13C),color='grey')+
  geom_point(shape=21,size=4)+
  geom_polygon(data = hulls, aes(fill=forest), alpha = 0.5)+
  xlab(expression(paste(Delta^{13},"C, ","\u2030")))+
  ylab(expression(paste(Delta^{15},"N, ","\u2030")))+
  ggplot2::labs(color = "Forest type",fill = "Forest Type")+
  
  theme_pubr(base_size = 20)+
  
  scale_fill_manual(values=c("chocolate4","chocolate2","chartreuse3","lightskyblue3", "lightskyblue4"))+
  scale_color_manual(values=c("chocolate4","chocolate2","chartreuse3","lightskyblue3", "lightskyblue4"))

biplot

#ggsave("Guilds/Manuskript/biplot_All.jpg",width = 7, height = 7)
#ggsave("Guilds/Manuskript/biplot_Primary.jpg",width = 7, height = 7)
#ggsave("Guilds/Manuskript/biplot_Secondary.jpg",width = 7, height = 7)
#ggsave("Guilds/Manuskript/biplot_Predator.jpg",width = 7, height = 7)

ggsave("Guilds/Manuskript/Region/biplot_All.jpg",width = 7, height = 7)
#ggsave("Guilds/Manuskript/Region/biplot_Primary.jpg",width = 7, height = 7)
#ggsave("Guilds/Manuskript/Region/biplot_Secondary.jpg",width = 7, height = 7)
#ggsave("Guilds/Manuskript/Region/biplot_Predator.jpg",width = 7, height = 7)


####################################################################################################################
